# Supplementary material for: Genome-Scale Metabolic Network Validation of Shewanella oneidensis Using Transposon Insertion Frequency Analysis
Source: PLoS Comput Biol. 2014 Sep 18;10(9):e1003848. doi: 10.1371/journal.pcbi.1003848 (PMC4168976; doi:10.1371/journal.pcbi.1003848)
Supplement: Dataset S1 — Gene by gene comparison of essentiality, fitness and operon calls. (XLSX) [file pcbi.1003848.s001.xlsx]

## Sheet: Legends
column
A	Operons	operon index	NC_004347.2
B	GeneName	gene name	NC_004347.2
C	GI	gene index	NC_004347.2
D	Strand	gene direction. 1: forward; -1: reverse	NC_004347.2
E	Left	starting position of a gene	NC_004347.2
F	Right	ending position of a gene	NC_004347.2
G	OperonPos	gene position in an operon	NC_004347.2
H	Locus		NC_004347.1 and NC_004347.2
I	Left	startig position of a gene	NC_004347.1
J	Right	ending position of a gene	NC_004347.1
K	# of TA	number of TA locations in a gene
L	# of observed insertion	number of observed insertions
M	CPV	cumulative probability value for each gene from TIFA essential gene analysis
N	Fitness_median	median fitnesses of each gene
O	Fitness_mean	mean fitnesses of each gene
P	Fitness_Std	fitnesses standard deviation for each gene
Q	Essentiality_TIFA	gene essentiality identified by TIFA
		E: essential genes
		N: nonessential genes
		U: gene essentiality not identified by TIFA
R	ValidE	0: genes that cannot be called due to polar effect; otherwise as 1
S	ValidF	1: terminal gene in the operon; otherwise as 0
T	Essentiality_FBA (SBM)	gene essentiality predicted by FBA for SBM
		E: FBA essential genes
		N: FBA nonessential genes
U	Essentiality_FBA (LB medium)	gene essentiality predicted by FBA for LB medium
		E: FBA essential genes
		N: FBA nonessential genes
V	Essentiality_Arkin	gene essentiality class (Deutschbauer et al., PloS Genetics, 11(7), e1002385)
		ExpectedEssential	Good hit = FALSE; Gerdes Essential = T and/or PEC Essential = TRUE
		NewEssential	Good hit = FALSE; Gerdes Essential = F and PEC Essential = FALSE; additional criteria (see Materials and Methods)
		Dispensable	Good hit = TRUE; Gerdes Essential = FALSE and PEC Essential = FALSE
		DispensableUnclearInEcoli	Good hit = TRUE; Gerdes Essential not
		SurpriseDispensable	Good hit = TRUE; Gerdes Essential = T and/or PEC Essential = TRUE
		Unknown	Good hit = FALSE; Gerdes Essential = F and PEC Essential = FALSE
W	TIFA exclusive_E	gene exclusively identified as essential by TIFA	DEC: Dispensable or DispensableUnclearInEcoli or SurpriseDispensable or Unknown
		1: predicted as essential by FBA (True prediction, 17 genes)
		0: predicted as nonessential by FBA (False prediction, 8 genes)
X	DEC exclusive_E	gene exclusively identified as essential by DEC	TIFA: N or U
		1: predicted as essential by FBA (True prediction, 34 genes)
		0: predicted as nonessential by FBA (False prediction, 50 genes)
Y	TIFA exclusive_N	gene exclusively identified as nonessential by TIFA	DEC: ExpectedEssential or NewEssential or Unknown
		0: predicted as essential by FBA (False prediction, 4 genes)
		1: predicted as nonessential by FBA (Ture prediction, 42 genes)
Z	DEC exclusive_N	gene exclusively identified as nonessential by DEC	TIFA: E or U
		0: predicted as essential by FBA (False prediction, 39 genes)
		1: predicted as nonessential by FBA (Ture prediction, 113 genes)

## Sheet: Results
	GeneName	GI	Strand	Left	Right	OperonPos	Locus	Left	Right	# of TA	# of observed insertion	CPV	Fitness_median	Fitness_mean	Fitness_Std	Essentiality _TIFA	validE	validF	Essentiality_ FBA (SBM medium)	Essentiality_ FBA (LB medium)	Essentiality_ Arkin	TIFA exclusive_E	DEC exclusive_E	TIFA exclusive_N	DEC exclusive_N
667	carB	24372725	1	1182946	1186170	2	SO_1142	1182946	1186170	164	3	6.99576e-11				E	1	1	E	N	Dispensable	1			1
1507	pyrD	24374135	-1	2719790	2720809	2	SO_2592	2719790	2720809	76	1	3.55445e-05				E	1	1	E	N	Dispensable	1			1
2525	glnA	24375890	1	4603654	4605063	1	SO_4410	4603654	4605063	73	0	1.44383e-07				E	1	1	E	N	Dispensable	1			1
491	serA	24372451	-1	890275	891504	1	SO_0862	890275	891504	63	1	0.00012584				E	1	1	N	N	Dispensable	0			1
1536	ppsA	24374185	-1	2779864	2782233	1	SO_2644	2779864	2782233	120	0	5.37313e-09				E	1	0	N	N	Dispensable	0			1
1600	asnB	24374305	1	2889318	2890982	1	SO_2767	2889318	2890982	83	0	6.80274e-08				E	1	1	N	N	Dispensable	0			1
1790	-	24374627	-1	3236703	3237614	1	SO_3108	3236703	3237614	54	0	0.000121461				E	1	1	N	N	Dispensable	0			1
1944	thrC	24374923	-1	3552916	3554199	3	SO_3413	3552916	3554199	65	1	0.000160922				E	1	1	N	N	Dispensable	0			1
2454	uppP	24375756	-1	4453208	4454011	1	SO_4274	4453208	4454011	86	1	7.8859e-09	0.74	0.74	0	E	1	1	N	N	Dispensable	0			1
1736	trpD	24374546	1	3132201	3133244	3	SO_3021	3132201	3133244	52	0	8.8001e-05				E	0	0	E	N	Dispensable				1
1736	trpC	24374547	1	3133337	3134746	4	SO_3022	3133337	3134746	79	1	1.30713e-05	0.48	0.48	0	E	0	0	E	N	Dispensable				1
1736	trpB	24374548	1	3134866	3136056	5	SO_3023	3134866	3136056	57	0	1.00466e-05				E	0	0	E	N	Dispensable				1
1838	rfbA	24374699	-1	3324543	3325457	1	SO_3186	3324543	3325457	82	3	0.000326307	0.36	0.24	0.49	E	0	0	N	N	Dispensable				1
1944	thrA	24374925	-1	3555207	3557675	1	SO_3415	3555207	3557675	127	6	0.000127703	0.37	0.37	0	E	0	0	N	N	Dispensable				1
2130	cobA	24375225	-1	3871804	3872634	1	SO_3728	3871804	3872634	46	0	1.70841e-05				E	0	0	N	N	Dispensable				1
2463	ktrB	24375764	1	4461229	4462593	2	SO_4282	4461229	4462593	136	9	2.14047e-05	1.05	1.13	0.28	E	0	0	N	N	Dispensable				1
754	pyrB	24372879	-1	1353321	1354340	1	SO_1301	1353321	1354340	55	11	0.711156				N	1	0	E	N	Dispensable
2441	pyrE	24375739	-1	4431516	4432163	1	SO_4255	4431516	4432163	35	6	0.673049	1.11	1.11	0	N	1	1	E	N	Dispensable
422	amt	24372349	-1	775008	776234	2	SO_0760	775008	776234	72	16	0.92097	0.99	1	0.06	N	1	1	N	N	Dispensable
2428	leuC	24375718	-1	4411047	4412471	3	SO_4234	4411047	4412471	57	10	0.501292	0.75	0.77	0.22	N	1	0	N	N	Dispensable
2495	ilvD	24375826	-1	4537295	4539154	3	SO_4345	4537295	4539154	80	13	0.409471	0.61	0.58	0.15	N	1	0	N	N	Dispensable
1368	ccoP	24373908	-1	2468265	2469233	4	SO_2361	2468265	2469233	54	12	0.81314	0.86	0.86	0.18	N	1	0	N	N	Dispensable
1526	icd	24374171	-1	2764523	2766748	1	SO_2629	2764523	2766748	119	19	0.728824	0.89	0.86	0.18	N	1	1	N	N	Dispensable
11	fadA	24371620	-1	23307	24470	2	SO_0020	23307	24470	60	8	0.133475	0.9	0.9	0.1	N	1	1	N	N	Dispensable
13	trkH-1	24371624	1	29096	30556	1	SO_0024	29096	30556	88	17	0.540101	1.02	1.06	0.15	N	1	0	N	N	Dispensable
16	trkH-2	24371628	-1	32252	33694	5	SO_0028	32252	33694	89	25	0.973647	1.03	1.04	0.16	N	1	1	N	N	Dispensable
30	-	24371657	-1	64299	65660	4	SO_0057	64299	65660	79	12	0.146606	1.06	1.11	0.15	N	1	1	N	N	Dispensable
30	-	24371658	-1	65662	66360	3	SO_0058	65662	66360	43	11	0.836578	1.04	1.02	0.18	N	1	0	N	N	Dispensable
36	-	24371669	-1	80667	81806	3	SO_0069	80667	81806	62	12	0.595558	0.99	0.97	0.15	N	1	1	N	N	Dispensable
52	-	24371693	-1	100974	102194	1	SO_0093	100974	102194	107	18	0.264491	1.07	1.12	0.18	N	1	0	N	N	Dispensable
54	hutI	24371695	-1	102534	103760	1	SO_0095	102534	103760	67	12	0.548151	0.93	0.95	0.12	N	1	1	N	N	Dispensable
55	hutU	24371697	1	104801	106471	2	SO_0097	104801	106471	74	13	0.535884	0.91	0.88	0.31	N	1	0	N	N	Dispensable
55	hutH	24371698	1	106536	108077	3	SO_0098	106536	108077	80	15	0.681424	1.05	1.11	0.3	N	1	1	N	N	Dispensable
56	fdnG	24371701	1	108703	111717	1	SO_0101	108703	111717	160	32	0.584745	1	1.03	0.21	N	1	0	N	N	Dispensable
56	fdnH	24371702	1	111720	112634	2	SO_0102	111720	112634	31	8	0.77938	0.98	1.04	0.16	N	1	0	N	N	Dispensable
92	-	24371757	-1	164022	165260	1	SO_0157	164022	165260	69	10	0.202816	1.03	1.03	0.08	N	1	1	N	N	Dispensable
95	pckA	24371762	-1	168071	169612	1	SO_0162	168071	169612	73	9	0.0862876	1.02	0.98	0.08	N	1	1	N	N	Dispensable
108	cysQ-1	24371791	1	200915	201727	2	SO_0191	200915	201727	48	10	0.698019	1.01	1.01	0.29	N	1	0	N	N	Dispensable
133	ppc	24371872	-1	277180	279825	1	SO_0274	277180	279825	133	18	0.0161454	0.38	0.36	0.2	N	1	1	N	N	Dispensable
153	speF	24371912	-1	320226	322388	1	SO_0314	320226	322388	136	20	0.0785439	1	1.02	0.15	N	1	0	N	N	Dispensable
169	acnA	24371941	-1	347544	350147	4	SO_0343	347544	350147	126	18	0.16452	0.9	0.86	0.21	N	1	0	N	N	Dispensable
169	prpC	24371942	-1	350228	351355	3	SO_0344	350228	351355	50	14	0.971066	1.06	1.05	0.27	N	1	0	N	N	Dispensable
175	-	24371952	-1	361225	362175	1	SO_0354	361225	362175	70	15	0.789096	1.05	1.06	0.15	N	1	1	N	N	Dispensable
212	gppA	24372004	1	425050	425970	2	SO_0408	425050	425970	48	13	0.975369	0.94	0.97	0.13	N	1	1	N	N	Dispensable
221	aceE	24372019	1	438400	441066	2	SO_0424	438400	441066	159	30	0.512859	0.42	0.43	0.29	N	1	0	N	N	Dispensable
259	nosD	24372080	1	509313	510587	2	SO_0486	509313	510587	72	16	0.796063	0.96	0.93	0.22	N	1	0	N	N	Dispensable
259	nosY	24372082	1	511684	512523	4	SO_0488	511684	512523	54	14	0.968038	1.01	1.04	0.18	N	1	1	N	N	Dispensable
274	fre	24372098	-1	530850	531548	1	SO_0504	530850	531548	39	11	0.924769	0.73	0.67	0.24	N	1	1	N	N	Dispensable
290	-	24372124	1	552804	553415	1	SO_0530	552804	553415	54	15	0.899924	1.11	1.12	0.09	N	1	1	N	N	Dispensable
291	-	24372127	1	554287	554802	2	SO_0533	554287	554802	29	5	0.679631	0.83	0.83	0.05	N	1	0	N	N	Dispensable
291	-	24372128	1	554812	555831	3	SO_0534	554812	555831	59	13	0.85626	1.07	1.05	0.13	N	1	0	N	N	Dispensable
312	fhs	24372154	1	580495	582207	1	SO_0560	580495	582207	107	17	0.483761	1.06	1.02	0.15	N	1	1	N	N	Dispensable
333	-	24372180	-1	612382	613104	2	SO_0587	612382	613104	44	11	0.909535	0.99	0.95	0.23	N	1	1	N	N	Dispensable
341	petA	24372199	1	633799	634389	1	SO_0608	633799	634389	27	6	0.721063	0.86	0.83	0.2	N	1	0	N	N	Dispensable
341	petB	24372200	1	634389	635603	2	SO_0609	634389	635603	86	26	0.996082	0.81	0.8	0.15	N	1	0	N	N	Dispensable
341	petC	24372201	1	635603	636298	3	SO_0610	635603	636298	42	13	0.975208	0.87	0.86	0.29	N	1	0	N	N	Dispensable
346	astD	24372210	1	645826	647289	3	SO_0619	645826	647289	80	13	0.386332	1	1	0.12	N	1	1	N	N	Dispensable
380	-	24372286	-1	712378	714021	1	SO_0695	712378	714021	107	14	0.0957457	1.03	1.09	0.17	N	1	1	N	N	Dispensable
390	-	24372306	1	731746	732972	2	SO_0715	731746	732972	72	9	0.154656	1	0.96	0.15	N	1	0	N	N	Dispensable
396	katG-1	24372316	1	738494	740719	1	SO_0725	738494	740719	106	26	0.985844	1.01	1.02	0.17	N	1	1	N	N	Dispensable
410	-	24372332	-1	760518	762152	2	SO_0743	760518	762152	93	20	0.791823	0.97	0.97	0.26	N	1	0	N	N	Dispensable
410	-	24372333	-1	762286	763293	1	SO_0744	762286	763293	56	14	0.955656	1.01	1.03	0.11	N	1	0	N	N	Dispensable
414	-	24372339	1	766859	768349	2	SO_0750	766859	768349	86	11	0.0817767	0.96	0.97	0.11	N	1	1	N	N	Dispensable
419	aroG	24372345	-1	771939	772997	1	SO_0756	771939	772997	42	9	0.788551	1.06	1.01	0.28	N	1	1	N	N	Dispensable
426	-	24372354	-1	778981	779685	2	SO_0765	778981	779685	42	12	0.965946	1	1.03	0.18	N	1	1	N	N	Dispensable
431	mdh	24372359	1	783465	784400	1	SO_0770	783465	784400	49	7	0.361604	0.61	0.48	0.26	N	1	1	N	N	Dispensable
438	gcvP	24372370	1	793529	796417	3	SO_0781	793529	796417	132	23	0.578071	0.97	0.95	0.18	N	1	1	N	N	Dispensable
458	hpt-1	24372396	1	819812	820378	1	SO_0807	819812	820378	34	10	0.972296	0.97	0.99	0.08	N	1	1	N	N	Dispensable
461	rbsK	24372399	-1	821797	822708	2	SO_0810	821797	822708	41	8	0.845649	1.01	1.02	0.16	N	1	1	N	N	Dispensable
463	-	24372404	1	827155	829116	1	SO_0815	827155	829116	125	36	0.999293	1	1.01	0.1	N	1	1	N	N	Dispensable
466	metE	24372407	1	831267	833549	1	SO_0818	831267	833549	102	13	0.131215	1.02	1.1	0.16	N	1	1	N	N	Dispensable
472	lldP	24372416	-1	844169	845806	1	SO_0827	844169	845806	128	19	0.116972	1.04	1.04	0.14	N	1	1	N	N	Dispensable
485	napH	24372435	-1	867242	868201	4	SO_0846	867242	868201	51	10	0.799232	1.03	1.04	0.12	N	1	0	N	N	Dispensable
485	napA	24372437	-1	869029	871509	2	SO_0848	869029	871509	135	20	0.206037	1.03	1	0.17	N	1	0	N	N	Dispensable
488	-	24372447	1	881216	882574	1	SO_0858	881216	882574	79	17	0.80206	0.87	0.82	0.26	N	1	1	N	N	Dispensable
502	prkB	24372467	-1	907976	908863	1	SO_0878	907976	908863	48	9	0.482999	0.84	0.82	0.26	N	1	1	N	N	Dispensable
518	nqrA-1	24372490	1	928930	930300	1	SO_0902	928930	930300	85	9	0.0783859	1.01	0.96	0.2	N	1	0	N	N	Dispensable
518	nqrB-1	24372491	1	930300	931532	2	SO_0903	930300	931532	76	12	0.492213	1.02	1.01	0.17	N	1	0	N	N	Dispensable
518	nqrD-1	24372493	1	932313	932933	4	SO_0905	932313	932933	41	8	0.794437	0.92	0.93	0.09	N	1	0	N	N	Dispensable
518	nqrE-1	24372494	1	932943	933551	5	SO_0906	932943	933551	37	7	0.538388	1.08	1.05	0.09	N	1	0	N	N	Dispensable
518	nqrF-1	24372495	1	933603	934820	6	SO_0907	933603	934820	67	10	0.319432	1.02	1.04	0.14	N	1	1	N	N	Dispensable
527	-	24372506	1	949385	950677	1	SO_0919	949385	950677	73	15	0.719409	1	1.02	0.13	N	1	1	N	N	Dispensable
530	-	24372509	1	951910	953184	1	SO_0922	951910	953184	75	15	0.575904	1	1.04	0.18	N	1	1	N	N	Dispensable
540	nhaD	24372522	1	966474	967904	1	SO_0935	966474	967904	83	15	0.564891	1.03	1.03	0.13	N	1	1	N	N	Dispensable
550	brnQ	24372536	1	985012	986400	1	SO_0949	985012	986400	103	18	0.569922	0.99	0.92	0.2	N	1	1	N	N	Dispensable
562	-	24372557	-1	1001534	1003324	1	SO_0970	1001534	1003324	106	12	0.0814434	0.96	0.99	0.06	N	1	1	N	N	Dispensable
571	-	24372573	1	1013799	1014971	1	SO_0986	1013799	1014971	72	15	0.772736	0.98	0.97	0.21	N	1	1	N	N	Dispensable
588	nuoN	24372595	-1	1045281	1046744	2	SO_1009	1045281	1046744	33	6	0.670888	0.9	1	0.22	N	1	1	N	N	Dispensable
590	nuoL	24372597	-1	1048384	1050231	7	SO_1011	1048384	1050231	44	8	0.369733	0.96	1.02	0.17	N	1	1	N	N	Dispensable
590	nuoG	24372602	-1	1052611	1055340	2	SO_1016	1052611	1055340	81	14	0.556915	0.96	0.96	0.13	N	1	0	N	N	Dispensable
590	nuoF	24372603	-1	1055382	1056767	1	SO_1017	1055382	1056767	41	8	0.832615	0.81	0.84	0.13	N	1	0	N	N	Dispensable
592	nuoCD	24372605	-1	1057388	1059193	3	SO_1019	1057388	1059193	41	12	0.950709	1.04	1.09	0.16	N	1	0	N	N	Dispensable
597	metH	24372616	-1	1066803	1070537	1	SO_1030	1066803	1070537	173	21	0.134984	0.99	0.99	0.16	N	1	1	N	N	Dispensable
598	-	24372617	1	1070755	1071504	1	SO_1031	1070755	1071504	25	6	0.767284	1.09	1.17	0.27	N	1	1	N	N	Dispensable
599	-	24372619	1	1072108	1072965	1	SO_1033	1072108	1072965	41	7	0.518716	0.96	0.99	0.06	N	1	0	N	N	Dispensable
599	-	24372620	1	1072962	1074104	2	SO_1034	1072962	1074104	56	9	0.576574	0.99	0.96	0.2	N	1	1	N	N	Dispensable
600	cobQ	24372624	1	1077178	1078710	4	SO_1038	1077178	1078710	80	16	0.841858	1.02	0.96	0.2	N	1	0	N	N	Dispensable
602	-	24372629	-1	1081547	1082227	2	SO_1043	1081547	1082227	36	9	0.900145	1	0.96	0.1	N	1	0	N	N	Dispensable
602	-	24372630	-1	1082233	1082967	1	SO_1044	1082233	1082967	43	7	0.553763	1.13	1.25	0.24	N	1	0	N	N	Dispensable
609	pit	24372638	1	1089653	1091122	1	SO_1052	1089653	1091122	95	18	0.551777	1.06	1.11	0.15	N	1	1	N	N	Dispensable
621	katB	24372655	1	1109981	1111441	1	SO_1070	1109981	1111441	81	12	0.283638	0.99	1	0.11	N	1	1	N	N	Dispensable
624	-	24372659	1	1114745	1115932	1	SO_1074	1114745	1115932	83	16	0.777342	0.96	0.9	0.31	N	1	1	N	N	Dispensable
638	-	24372679	1	1134406	1135698	1	SO_1095	1134406	1135698	76	13	0.618683	1.02	1.03	0.15	N	1	1	N	N	Dispensable
644	luxS	24372685	1	1143141	1143650	1	SO_1101	1143141	1143650	27	6	0.820197	1.04	1.14	0.26	N	1	1	N	N	Dispensable
646	nqrA-2	24372687	1	1146236	1147570	1	SO_1103	1146236	1147570	99	26	0.974154	0.9	0.88	0.11	N	1	0	N	N	Dispensable
646	nqrB-2	24372688	1	1147570	1148769	2	SO_1104	1147570	1148769	60	11	0.688963	0.93	0.99	0.2	N	1	0	N	N	Dispensable
646	nqrC-2	24372689	1	1148762	1149550	3	SO_1105	1148762	1149550	45	10	0.897746	0.89	0.88	0.09	N	1	0	N	N	Dispensable
646	nqrF-2	24372692	1	1150843	1152099	6	SO_1108	1150843	1152099	68	16	0.931931	0.93	0.93	0.2	N	1	0	N	N	Dispensable
669	mgtE-1	24372728	-1	1188716	1190089	2	SO_1145	1188716	1190089	89	12	0.214691	1.07	1.12	0.14	N	1	1	N	N	Dispensable
702	-	24372795	1	1260899	1262197	1	SO_1214	1260899	1262197	85	18	0.90535	1.05	1.06	0.15	N	1	1	N	N	Dispensable
704	deoC	24372798	1	1263796	1264566	1	SO_1217	1263796	1264566	45	8	0.701806	1.02	1.06	0.14	N	1	0	N	N	Dispensable
704	deoA	24372799	1	1264751	1266082	2	SO_1218	1264751	1266082	79	19	0.93513	1.09	1.11	0.17	N	1	0	N	N	Dispensable
704	deoB	24372800	1	1266092	1267306	3	SO_1219	1266092	1267306	76	10	0.189759	0.97	0.96	0.24	N	1	0	N	N	Dispensable
714	torA	24372813	-1	1282265	1284754	3	SO_1232	1282265	1284754	140	35	0.971209	0.99	1	0.12	N	1	0	N	N	Dispensable
714	torC	24372814	-1	1284770	1285948	2	SO_1233	1284770	1285948	45	7	0.598529	0.97	0.96	0.14	N	1	0	N	N	Dispensable
727	-	24372837	-1	1305845	1306258	1	SO_1256	1305845	1306258	25	5	0.740968	1.02	1.03	0.05	N	1	1	N	N	Dispensable
728	-	24372839	-1	1306434	1307690	1	SO_1258	1306434	1307690	65	9	0.293338	0.91	0.86	0.24	N	1	1	N	N	Dispensable
731	-	24372842	1	1310077	1310934	1	SO_1261	1310077	1310934	44	10	0.867319	1.04	1.05	0.22	N	1	1	N	N	Dispensable
736	-	24372848	1	1314364	1315125	1	SO_1267	1314364	1315125	35	6	0.479458	0.92	0.95	0.06	N	1	0	N	N	Dispensable
736	-	24372849	1	1315127	1316482	2	SO_1268	1315127	1316482	73	14	0.845047	0.96	0.99	0.14	N	1	1	N	N	Dispensable
738	-	24372851	1	1318405	1319508	1	SO_1270	1318405	1319508	73	17	0.877512	0.98	0.97	0.14	N	1	0	N	N	Dispensable
738	-	24372852	1	1319668	1320804	2	SO_1271	1319668	1320804	59	10	0.435576	1.02	1.02	0.27	N	1	0	N	N	Dispensable
738	-	24372853	1	1320801	1321706	3	SO_1272	1320801	1321706	76	14	0.649299	1.02	0.97	0.22	N	1	0	N	N	Dispensable
738	-	24372854	1	1321703	1322518	4	SO_1273	1321703	1322518	51	7	0.26406	1.03	0.98	0.12	N	1	1	N	N	Dispensable
739	-	24372855	1	1322755	1324041	1	SO_1274	1322755	1324041	92	15	0.463414	1.09	1.08	0.07	N	1	0	N	N	Dispensable
739	gabT	24372857	1	1325610	1326887	3	SO_1276	1325610	1326887	63	8	0.245856	1.09	1.13	0.21	N	1	1	N	N	Dispensable
748	folK-2	24372872	1	1342606	1343109	2	SO_1292	1342606	1343109	33	11	0.967385	0.87	0.9	0.16	N	1	0	N	N	Dispensable
755	-	24372880	-1	1354559	1356283	1	SO_1302	1354559	1356283	99	14	0.169531	1.04	0.99	0.27	N	1	1	N	N	Dispensable
759	aqpZ	24372885	-1	1358613	1359302	1	SO_1307	1358613	1359302	32	6	0.679311	1.06	1.06	0.13	N	1	1	N	N	Dispensable
768	-	24372899	-1	1374935	1375924	2	SO_1321	1374935	1375924	54	9	0.733507	0.96	1.01	0.18	N	1	1	N	N	Dispensable
770	gltB	24372903	-1	1378347	1382795	1	SO_1325	1378347	1382795	223	29	0.0398509	0.57	0.49	0.3	N	1	0	N	N	Dispensable
774	-	24372907	-1	1386019	1387026	1	SO_1329	1386019	1387026	71	12	0.293064	0.93	0.93	0.17	N	1	1	N	N	Dispensable
778	nhaA	24372914	1	1393979	1395148	1	SO_1336	1393979	1395148	69	11	0.604787	0.98	0.96	0.15	N	1	0	N	N	Dispensable
788	aroF	24372939	1	1415682	1416773	1	SO_1361	1415682	1416773	62	15	0.949027	0.89	0.89	0.19	N	1	0	N	N	Dispensable
788	tyrA	24372940	1	1416836	1417975	2	SO_1362	1416836	1417975	60	8	0.366481	0.53	0.58	0.21	N	1	1	N	N	Dispensable
791	-	24372944	1	1421554	1422858	2	SO_1366	1421554	1422858	80	11	0.191588	1.02	1.02	0.1	N	1	1	N	N	Dispensable
832	-	24373005	1	1488209	1489165	1	SO_1427	1488209	1489165	51	8	0.436528	1.05	1.1	0.19	N	1	1	N	N	Dispensable
833	-	24373006	1	1489180	1491168	1	SO_1428	1489180	1491168	141	26	0.705525	1.02	0.96	0.29	N	1	1	N	N	Dispensable
834	dmaA-1	24373007	1	1491188	1493698	1	SO_1429	1491188	1493698	166	28	0.500236	1.03	1.03	0.13	N	1	0	N	N	Dispensable
864	-	24373055	1	1544160	1545929	1	SO_1481	1544160	1545929	90	17	0.805855	1.03	1.04	0.2	N	1	1	N	N	Dispensable
866	aceA	24373058	1	1551060	1552382	2	SO_1484	1551060	1552382	62	10	0.522505	0.95	0.97	0.24	N	1	1	N	N	Dispensable
873	malQ	24373067	1	1557948	1560257	1	SO_1493	1557948	1560257	116	17	0.206663	1.02	1.06	0.17	N	1	0	N	N	Dispensable
873	glgB	24373068	1	1560271	1562511	2	SO_1494	1560271	1562511	123	25	0.812183	0.99	1.01	0.24	N	1	0	N	N	Dispensable
873	glgX	24373069	1	1562508	1564760	3	SO_1495	1562508	1564760	118	19	0.411037	1.02	1.01	0.1	N	1	0	N	N	Dispensable
873	-	24373070	1	1564763	1567276	4	SO_1496	1564763	1567276	127	21	0.550898	1.02	1.01	0.19	N	1	0	N	N	Dispensable
890	-	24373092	-1	1591198	1591767	3	SO_1518	1591198	1591767	23	5	0.827858	0.75	0.89	0.3	N	1	1	N	N	Dispensable
890	-	24373093	-1	1591769	1593163	2	SO_1519	1591769	1593163	69	13	0.576337	0.77	0.81	0.12	N	1	0	N	N	Dispensable
891	-	24373095	-1	1594219	1596963	2	SO_1521	1594219	1597023	145	24	0.642349	0.72	0.75	0.19	N	1	1	N	N	Dispensable
891	-	24373096	-1	1597090	1598733	1	SO_1522	1597090	1598733	104	19	0.695458	0.82	0.85	0.15	N	1	0	N	N	Dispensable
896	thiI	24373104	1	1606408	1607862	1	SO_1531	1606408	1607862	76	15	0.886085	0.93	0.92	0.18	N	1	1	N	N	Dispensable
902	-	24373111	-1	1611929	1612936	1	SO_1538	1611929	1612936	48	8	0.753446	0.9	0.94	0.13	N	1	1	N	N	Dispensable
920	-	24373135	1	1642222	1643592	1	SO_1565	1642222	1643592	73	11	0.522961	0.99	0.95	0.24	N	1	0	N	N	Dispensable
961	-	24373215	1	1732372	1734318	1	SO_1647	1732372	1734318	96	12	0.247171	1.03	0.98	0.14	N	1	1	N	N	Dispensable
974	galE	24373232	-1	1751213	1752226	2	SO_1664	1751213	1752226	74	14	0.660445	1.08	1.06	0.16	N	1	0	N	N	Dispensable
975	phhA	24373234	1	1753458	1754273	1	SO_1666	1753458	1754273	54	11	0.601999	0.97	1	0.14	N	1	0	N	N	Dispensable
975	phhB	24373235	1	1754358	1754696	2	SO_1667	1754358	1754696	16	4	0.914363	1.14	1.04	0.19	N	1	1	N	N	Dispensable
983	mmsB	24373250	1	1769390	1770292	6	SO_1682	1769390	1770292	46	10	0.852164	1	0.92	0.28	N	1	0	N	N	Dispensable
997	cat2	24373275	1	1797197	1798483	1	SO_1708	1797197	1798483	73	10	0.319968	1.15	1.07	0.19	N	1	1	N	N	Dispensable
1017	-	24373309	1	1821611	1822660	1	SO_1742	1821611	1822660	55	8	0.471765	0.97	1	0.17	N	1	1	N	N	Dispensable
1035	-	24373337	-1	1849618	1850772	2	SO_1770	1849618	1850772	49	7	0.430183	0.96	1.03	0.18	N	1	1	N	N	Dispensable
1035	-	24373338	-1	1850831	1852189	1	SO_1771	1850831	1852189	78	15	0.707437	0.95	0.93	0.15	N	1	0	N	N	Dispensable
1038	mtrA	24373343	-1	1858275	1859276	1	SO_1777	1858275	1859276	44	16	0.998361	1	0.97	0.2	N	1	0	N	N	Dispensable
1039	omcB	24373344	-1	1859345	1861360	1	SO_1778	1859345	1861360	123	33	0.99697	1.02	1.07	0.22	N	1	1	N	N	Dispensable
1040	omcA	24373345	-1	1861690	1863897	1	SO_1779	1861690	1863897	149	25	0.459537	1.03	1.01	0.17	N	1	1	N	N	Dispensable
1054	sapB	24373369	-1	1893833	1894864	2	SO_1804	1893833	1894864	77	14	0.613636	0.71	0.7	0.14	N	1	0	N	N	Dispensable
1058	mdeA	24373377	1	1902200	1903393	1	SO_1812	1902200	1903393	61	13	0.890106	0.95	0.99	0.29	N	1	1	N	N	Dispensable
1088	speA	24373435	1	1961796	1963709	1	SO_1870	1961796	1963709	125	24	0.874029	1	0.99	0.13	N	1	1	N	N	Dispensable
1102	-	24373456	-1	1987930	1988586	8	SO_1891	1987930	1988586	34	7	0.866484	1.04	1.16	0.22	N	1	1	N	N	Dispensable
1102	-	24373460	-1	1992512	1993378	4	SO_1895	1992512	1993378	35	6	0.66191	1.06	1.07	0.23	N	1	0	N	N	Dispensable
1102	pccB-1	24373461	-1	1993425	1995032	3	SO_1896	1993425	1995032	74	10	0.459846	1	1.01	0.2	N	1	0	N	N	Dispensable
1102	ivd	24373462	-1	1995149	1996318	2	SO_1897	1995149	1996318	57	16	0.980045	1.04	1.07	0.19	N	1	0	N	N	Dispensable
1105	gnd	24373466	1	2002046	2003572	1	SO_1902	2002046	2003572	80	10	0.318003	0.99	0.97	0.15	N	1	1	N	N	Dispensable
1119	gltA	24373490	-1	2029175	2030461	1	SO_1926	2029175	2030461	65	11	0.52698	0.46	0.67	0.41	N	1	1	N	N	Dispensable
1120	sucC	24373496	1	2038496	2039662	7	SO_1932	2038496	2039662	56	10	0.82821	0.77	0.78	0.31	N	1	0	N	N	Dispensable
1130	-	24373512	-1	2050482	2051795	1	SO_1948	2050482	2051795	102	15	0.429742	1	1.01	0.09	N	1	1	N	N	Dispensable
1140	maa	24373525	1	2066844	2067422	1	SO_1961	2066844	2067422	33	6	0.690386	1.04	1.01	0.18	N	1	1	N	N	Dispensable
1141	-	24373526	-1	2067510	2068550	2	SO_1962	2067510	2068550	57	10	0.732217	0.95	0.95	0.1	N	1	1	N	N	Dispensable
1141	-	24373527	-1	2068671	2069831	1	SO_1963	2068671	2069831	68	9	0.163667	0.86	0.8	0.25	N	1	0	N	N	Dispensable
1154	-	24373545	1	2085532	2087004	4	SO_1981	2085532	2087004	93	14	0.482873	0.98	1.03	0.16	N	1	1	N	N	Dispensable
1166	ushA	24373565	1	2099989	2101698	1	SO_2001	2099989	2101698	107	13	0.0912289	1	1.07	0.21	N	1	1	N	N	Dispensable
1178	gsk	24373583	1	2119424	2120728	1	SO_2020	2119424	2120728	80	17	0.826603	1.03	1	0.12	N	1	1	N	N	Dispensable
1193	gloA	24373604	-1	2142195	2142605	1	SO_2044	2142195	2142605	23	8	0.983511	1	1.04	0.18	N	1	1	N	N	Dispensable
1201	-	24373615	1	2155138	2155977	2	SO_2055	2155138	2155977	53	10	0.766954	1.01	1.05	0.1	N	1	1	N	N	Dispensable
1207	tyrP	24373625	-1	2162328	2163515	1	SO_2065	2162328	2163515	73	12	0.592628	0.98	1.01	0.18	N	1	1	N	N	Dispensable
1220	hyaB	24373658	-1	2195162	2196865	2	SO_2098	2195162	2196865	96	21	0.94043	1.03	1.06	0.14	N	1	0	N	N	Dispensable
1239	adhE	24373696	-1	2242227	2244827	1	SO_2136	2242227	2244827	136	23	0.751834	0.96	0.97	0.2	N	1	1	N	N	Dispensable
1261	ccpA	24373735	-1	2289445	2290446	1	SO_2178	2289445	2290446	59	8	0.576668	0.98	0.99	0.04	N	1	1	N	N	Dispensable
1286	-	24373768	1	2324798	2326420	1	SO_2213	2324798	2326420	97	12	0.189573	1.02	1	0.12	N	1	1	N	N	Dispensable
1310	sdaA	24373801	-1	2362473	2363849	2	SO_2248	2362473	2363849	80	13	0.540187	1.06	1.01	0.11	N	1	1	N	N	Dispensable
1327	ilvH	24373831	-1	2389364	2389858	2	SO_2278	2389364	2389858	25	8	0.966485	0.94	0.89	0.26	N	1	1	N	N	Dispensable
1327	ilvI	24373832	-1	2389858	2391576	1	SO_2279	2389858	2391576	109	21	0.743606	0.88	0.86	0.25	N	1	0	N	N	Dispensable
1334	-	24373839	1	2400453	2402210	1	SO_2286	2400453	2402210	113	18	0.618601	0.98	0.96	0.09	N	1	1	N	N	Dispensable
1362	gapA-3	24373894	1	2455113	2456546	1	SO_2347	2455113	2456546	97	14	0.314611	0.36	0.4	0.2	N	1	1	N	N	Dispensable
1364	aspC-1	24373897	1	2457429	2458622	1	SO_2350	2457429	2458622	77	12	0.451382	1.02	1.01	0.1	N	1	1	N	N	Dispensable
1368	ccoQ	24373909	-1	2469233	2469409	3	SO_2362	2469233	2469409	11	4	0.945248	0.83	0.82	0.05	N	1	0	N	N	Dispensable
1368	ccoO	24373910	-1	2469421	2470047	2	SO_2363	2469421	2470047	33	6	0.683268	0.87	0.99	0.34	N	1	0	N	N	Dispensable
1368	ccoN	24373911	-1	2470060	2471496	1	SO_2364	2470060	2471496	97	28	0.995478	0.87	0.89	0.23	N	1	0	N	N	Dispensable
1390	aspC-2	24373953	1	2509451	2510641	1	SO_2406	2509451	2510641	67	8	0.286316	0.72	0.72	0.16	N	1	1	N	N	Dispensable
1400	ansA	24373968	1	2530903	2531916	1	SO_2421	2530903	2531916	56	9	0.522875	1.24	1.17	0.2	N	1	1	N	N	Dispensable
1415	thiF	24373990	-1	2556058	2556960	3	SO_2443	2556058	2556960	40	6	0.688552	0.94	0.98	0.12	N	1	0	N	N	Dispensable
1415	thiDE	24373991	-1	2556957	2558537	2	SO_2444	2556957	2558537	84	17	0.927384	1.05	1.03	0.19	N	1	0	N	N	Dispensable
1415	thiC	24373992	-1	2558537	2560702	1	SO_2445	2558537	2560702	105	16	0.394085	0.97	0.97	0.11	N	1	0	N	N	Dispensable
1426	cga	24374006	1	2575975	2578518	1	SO_2459	2575975	2578518	146	19	0.244902	1	1	0.1	N	1	1	N	N	Dispensable
1442	-	24374029	1	2606493	2607818	2	SO_2485	2606493	2607818	68	13	0.788374	1.04	1.06	0.17	N	1	1	N	N	Dispensable
1443	edd	24374031	-1	2608566	2610392	3	SO_2487	2608566	2610392	95	18	0.907626	0.97	1.02	0.32	N	1	0	N	N	Dispensable
1445	pykA	24374035	1	2613936	2615375	1	SO_2491	2613936	2615375	66	11	0.63891	0.98	1	0.16	N	1	1	N	N	Dispensable
1462	-	24374068	1	2650762	2652747	2	SO_2524	2650762	2652747	111	19	0.786297	0.99	1	0.1	N	1	1	N	N	Dispensable
1471	fadE	24374079	1	2663387	2665834	1	SO_2536	2663387	2665834	144	25	0.788714	1.03	1.03	0.09	N	1	1	N	N	Dispensable
1472	-	24374080	-1	2665973	2667982	1	SO_2537	2665973	2667982	119	13	0.0583694	0.89	0.91	0.17	N	1	1	N	N	Dispensable
1488	-	24374106	1	2692498	2693301	1	SO_2563	2692498	2693301	50	10	0.575096	0.97	1	0.17	N	1	1	N	N	Dispensable
1499	fadD-1	24374124	-1	2707886	2709559	3	SO_2581	2707886	2709559	104	18	0.694582	0.93	0.92	0.19	N	1	1	N	N	Dispensable
1507	-	24374136	-1	2720872	2725716	1	SO_2593	2720872	2725716	268	34	0.0870763	0.97	0.99	0.13	N	1	0	N	N	Dispensable
1532	ldh	24374179	1	2773985	2775019	1	SO_2638	2773985	2775019	71	16	0.961301	1	0.94	0.21	N	1	1	N	N	Dispensable
1581	bioF	24374280	-1	2854284	2855489	1	SO_2739	2854284	2855489	65	9	0.497438	0.45	0.45	0.38	N	1	0	N	N	Dispensable
1586	acs	24374284	1	2861904	2863856	1	SO_2743	2861904	2863856	102	20	0.7467	1	0.97	0.23	N	1	1	N	N	Dispensable
1595	purN	24374300	1	2883817	2884461	2	SO_2761	2883817	2884461	34	7	0.860942	0.22	0.22	0.3	N	1	1	N	N	Dispensable
1603	garR	24374309	-1	2894029	2894904	2	SO_2771	2894029	2894904	52	16	0.998088	1.03	1.09	0.17	N	1	1	N	N	Dispensable
1611	cdd	24374326	1	2913784	2914674	1	SO_2791	2913784	2914674	52	9	0.485682	1	1.09	0.24	N	1	1	N	N	Dispensable
1638	nrdD	24374363	-1	2950929	2953046	1	SO_2834	2950929	2953046	139	20	0.274068	0.99	1.02	0.16	N	1	0	N	N	Dispensable
1640	-	24374365	-1	2954146	2955093	1	SO_2836	2954146	2955093	40	7	0.7232	0.99	0.98	0.17	N	1	1	N	N	Dispensable
1651	-	24374382	1	2976946	2978010	1	SO_2853	2976946	2978010	55	8	0.498456	0.96	0.96	0.04	N	1	1	N	N	Dispensable
1662	-	24374400	1	2993202	2993570	1	SO_2871	2993202	2993570	23	6	0.934415	1.11	1.32	0.51	N	1	0	N	N	Dispensable
1665	uraA	24374408	1	2999541	3000779	1	SO_2879	2999541	3000779	82	16	0.841219	1.01	1.02	0.09	N	1	1	N	N	Dispensable
1670	nhaB	24374415	1	3008481	3010082	1	SO_2886	3008481	3010082	102	17	0.654783	1.01	1.03	0.16	N	1	0	N	N	Dispensable
1678	cysZ	24374428	1	3024658	3025437	1	SO_2899	3024658	3025437	51	14	0.997394	0.86	0.85	0.07	N	1	1	N	N	Dispensable
1680	fabH-2	24374430	-1	3028125	3029150	1	SO_2901	3028125	3029150	58	9	0.602705	1.04	1.04	0.13	N	1	1	N	N	Dispensable
1682	cysK	24374432	1	3030745	3031713	1	SO_2903	3030745	3031713	53	7	0.3745	0.69	0.71	0.26	N	1	1	N	N	Dispensable
1687	-	24374438	-1	3040153	3041127	1	SO_2911	3040153	3041127	51	11	0.950822	0.94	0.88	0.17	N	1	1	N	N	Dispensable
1690	pta	24374443	1	3047170	3049323	2	SO_2916	3047170	3049323	109	15	0.364016	1.08	1.07	0.12	N	1	1	N	N	Dispensable
1757	-	24374579	-1	3169317	3170891	1	SO_3057	3169317	3170891	99	20	0.939209	0.98	1.03	0.18	N	1	1	N	N	Dispensable
1763	-	24374585	1	3178629	3180116	1	SO_3063	3178629	3180116	90	23	0.972002	1	1.02	0.14	N	1	1	N	N	Dispensable
1770	-	24374598	-1	3196026	3197156	2	SO_3077	3196026	3197156	66	16	0.972693	0.99	1	0.07	N	1	1	N	N	Dispensable
1785	-	24374618	1	3225094	3226416	1	SO_3099	3225094	3226416	92	10	0.109882	1	1.01	0.06	N	1	0	N	N	Dispensable
1794	-	24374635	1	3244499	3245113	1	SO_3116	3244499	3245113	40	8	0.791541	1.01	0.98	0.19	N	1	1	N	N	Dispensable
1807	dctP	24374651	1	3263019	3264038	1	SO_3134	3263019	3264038	56	7	0.341479	1.02	1.08	0.21	N	1	0	N	N	Dispensable
1807	-	24374652	1	3264102	3264761	2	SO_3135	3264102	3264761	44	9	0.664892	1.02	1.01	0.07	N	1	0	N	N	Dispensable
1807	dctM	24374653	1	3264761	3266158	3	SO_3136	3264761	3266158	93	16	0.643479	1.05	1.08	0.1	N	1	1	N	N	Dispensable
1832	-	24374680	-1	3302662	3303693	1	SO_3167	3302662	3303693	59	12	0.771243	1.02	1.01	0.1	N	1	1	N	N	Dispensable
1839	rfbB	24374701	-1	3325912	3327039	3	SO_3188	3325912	3327039	81	18	0.80401	0.79	0.81	0.18	N	1	1	N	N	Dispensable
1839	-	24374703	-1	3328151	3329431	1	SO_3190	3328151	3329431	104	21	0.7209	0.72	0.65	0.18	N	1	0	N	N	Dispensable
1898	ybjU	24374849	-1	3485677	3486690	1	SO_3338	3485677	3486690	53	14	0.985407	0.97	0.97	0.18	N	1	1	N	N	Dispensable
1906	-	24374860	-1	3494165	3494698	1	SO_3349	3494165	3494698	35	9	0.869385	0.99	0.98	0.26	N	1	0	N	N	Dispensable
1915	glsA	24374876	-1	3508471	3509385	3	SO_3365	3508471	3509385	52	11	0.822227	1.05	1.09	0.12	N	1	1	N	N	Dispensable
1957	mazG	161486829	-1	3586751	3587614	1	SO_3442	3586751	3587545	33	10	0.992991	1.01	1	0.22	N	1	1	N	N	Dispensable
1967	relA	24374961	-1	3598092	3600299	2	SO_3455	3598092	3600299	101	24	0.9573	1.09	1.07	0.28	N	1	1	N	N	Dispensable
1993	-	24375002	-1	3646143	3647639	1	SO_3496	3646143	3647639	83	17	0.80895	1.01	1	0.08	N	1	1	N	N	Dispensable
1997	-	24375007	-1	3653558	3654865	1	SO_3503	3653558	3654865	91	12	0.179772	1	1.03	0.15	N	1	1	N	N	Dispensable
1999	nagA	24375009	-1	3656532	3657668	3	SO_3505	3656532	3657668	59	14	0.911608	1.05	1.07	0.23	N	1	1	N	N	Dispensable
1999	-	24375010	-1	3657713	3658711	2	SO_3506	3657713	3658711	47	8	0.651458	1.17	1.09	0.23	N	1	0	N	N	Dispensable
1999	-	24375011	-1	3658778	3659680	1	SO_3507	3658778	3659680	48	8	0.484613	0.99	1	0.09	N	1	0	N	N	Dispensable
2001	hex	24375013	-1	3659904	3662594	2	SO_3509	3659904	3662594	148	22	0.306493	1.06	1.01	0.21	N	1	1	N	N	Dispensable
2007	ndh	24375021	-1	3671361	3672650	1	SO_3517	3671361	3672650	94	20	0.488136	0.99	1.02	0.15	N	1	1	N	N	Dispensable
2019	-	24375045	-1	3694596	3696062	1	SO_3541	3694596	3696062	90	16	0.44671	1.06	1.03	0.18	N	1	1	N	N	Dispensable
2020	-	24375046	1	3696497	3698863	1	SO_3542	3696497	3698863	162	43	0.997117	0.99	1	0.11	N	1	1	N	N	Dispensable
2028	-	24375057	1	3710411	3712177	1	SO_3553	3710411	3712177	106	14	0.179355	1.02	0.99	0.16	N	1	1	N	N	Dispensable
2032	gshA	24375063	-1	3716992	3718686	1	SO_3559	3716992	3718686	106	15	0.285813	0.53	0.63	0.26	N	1	0	N	N	Dispensable
2035	-	24375066	1	3722583	3723824	1	SO_3562	3722583	3723824	77	13	0.528228	1.09	1.09	0.19	N	1	1	N	N	Dispensable
2043	-	24375077	-1	3740684	3741493	1	SO_3575	3740684	3741493	54	11	0.643262	1.02	1.05	0.15	N	1	1	N	N	Dispensable
2058	cysT-1	24375100	1	3762243	3763088	2	SO_3600	3762243	3763088	47	9	0.642098	0.95	0.93	0.13	N	1	0	N	N	Dispensable
2058	cysA-1	24375102	1	3763964	3765094	4	SO_3602	3763964	3765094	52	7	0.353888	1.02	0.97	0.21	N	1	1	N	N	Dispensable
2073	hprA	24375130	-1	3789338	3790294	3	SO_3631	3789338	3790294	56	10	0.673301	1.03	1.03	0.11	N	1	0	N	N	Dispensable
2090	fadD-2	24375162	1	3816560	3818158	1	SO_3664	3816560	3818158	99	17	0.488587	0.98	0.97	0.17	N	1	1	N	N	Dispensable
2115	-	24375202	1	3854420	3855205	1	SO_3705	3854420	3855205	35	7	0.651158	0.98	0.97	0.21	N	1	1	N	N	Dispensable
2118	-	24375206	-1	3857261	3858025	1	SO_3709	3857261	3858025	46	9	0.769699	1	1	0.04	N	1	1	N	N	Dispensable
2137	pntA	24375236	1	3884974	3886500	1	SO_3740	3884974	3886500	64	9	0.503806	0.99	1.01	0.16	N	1	0	N	N	Dispensable
2137	pntB	24375237	1	3886512	3887921	2	SO_3741	3886512	3887921	71	11	0.383724	0.89	0.85	0.1	N	1	1	N	N	Dispensable
2142	ycgO	24375243	-1	3892711	3894435	1	SO_3747	3892711	3894435	120	24	0.775298	1.06	1.03	0.12	N	1	1	N	N	Dispensable
2162	-	24375268	1	3922299	3925478	1	SO_3774	3922299	3925478	160	34	0.957655	0.98	0.98	0.26	N	1	1	N	N	Dispensable
2214	sfcA	24375344	1	4000788	4002476	1	SO_3855	4000788	4002476	95	23	0.964553	1.01	0.98	0.23	N	1	1	N	N	Dispensable
2221	modB	24375353	1	4010815	4011552	2	SO_3864	4010815	4011552	42	9	0.774289	0.98	1.02	0.15	N	1	0	N	N	Dispensable
2221	modC	24375354	1	4011546	4012631	3	SO_3865	4011546	4012631	53	8	0.377362	0.96	0.87	0.17	N	1	1	N	N	Dispensable
2254	hydA	24375408	1	4067806	4069038	1	SO_3920	4067806	4069038	65	16	0.984233	0.98	1.04	0.22	N	1	0	N	N	Dispensable
2260	purA	24375425	-1	4082753	4084048	2	SO_3937	4082753	4084048	74	15	0.77146	1.04	1.08	0.21	N	1	1	N	N	Dispensable
2269	mgtE-2	24375453	1	4105650	4107014	1	SO_3966	4105650	4107014	74	11	0.252003	1.06	1.07	0.24	N	1	1	N	N	Dispensable
2278	nrfA	24375467	-1	4116204	4117607	1	SO_3980	4116204	4117607	82	21	0.965868	1.02	1.03	0.1	N	1	1	N	N	Dispensable
2282	lysC	24375473	-1	4123060	4124415	1	SO_3986	4123060	4124415	55	8	0.446669	1.03	1.03	0.13	N	1	0	N	N	Dispensable
2294	-	24375491	-1	4145298	4146524	1	SO_4004	4145298	4146524	68	11	0.46187	0.96	1.02	0.16	N	1	1	N	N	Dispensable
2332	metL	24375542	-1	4208836	4211229	2	SO_4055	4208836	4211229	117	15	0.118374	1.01	1	0.12	N	1	1	N	N	Dispensable
2335	psrC	24375547	-1	4213932	4214876	3	SO_4060	4213932	4214876	53	10	0.605259	0.89	0.93	0.22	N	1	1	N	N	Dispensable
2335	psrB	24375548	-1	4214879	4215445	2	SO_4061	4214879	4215445	24	7	0.891832	0.96	0.96	0.1	N	1	0	N	N	Dispensable
2335	psrA	24375549	-1	4215458	4217740	1	SO_4062	4215458	4217740	123	23	0.610667	1.02	1.03	0.1	N	1	0	N	N	Dispensable
2364	-	24375604	-1	4277303	4278547	1	SO_4118	4277303	4278547	76	20	0.983653	1.12	1.13	0.18	N	1	1	N	N	Dispensable
2372	udp	24375619	-1	4289808	4290566	1	SO_4133	4289808	4290566	34	8	0.848836	1.02	1.01	0.15	N	1	1	N	N	Dispensable
2375	-	24375622	-1	4292681	4293856	1	SO_4136	4292681	4293856	78	18	0.816336	1.06	1.06	0.28	N	1	1	N	N	Dispensable
2417	-	24375683	1	4365733	4366548	1	SO_4198	4365733	4366548	52	12	0.726057	1.04	1.02	0.17	N	1	1	N	N	Dispensable
2418	hemB-2	24375693	1	4374591	4375601	10	SO_4208	4374591	4375601	57	15	0.963744	1.04	1.04	0.09	N	1	1	N	N	Dispensable
2425	glpK	24375715	-1	4405452	4406936	1	SO_4230	4405452	4406936	70	11	0.332944	1.03	1.02	0.1	N	1	1	N	N	Dispensable
2427	-	24375716	-1	4408573	4409886	1	SO_4232	4408573	4409886	80	23	0.997532	1.03	1.03	0.08	N	1	1	N	N	Dispensable
2468	pstB-2	24375771	-1	4468437	4469186	4	SO_4289	4468437	4469186	44	11	0.924564	1.06	1.06	0.17	N	1	1	N	N	Dispensable
2468	pstA	24375772	-1	4469229	4470065	3	SO_4290	4469229	4470065	67	17	0.808072	1.07	1.07	0.08	N	1	0	N	N	Dispensable
2468	pstC	24375773	-1	4470095	4470967	2	SO_4291	4470095	4470967	69	12	0.274285	1.03	1.06	0.13	N	1	0	N	N	Dispensable
2468	pstS	24375774	-1	4471049	4471858	1	SO_4292	4471049	4471858	59	10	0.246315	1.02	0.99	0.35	N	1	0	N	N	Dispensable
2470	-	24375778	1	4474439	4475644	2	SO_4296	4474439	4475644	59	12	0.726227	0.93	0.98	0.12	N	1	1	N	N	Dispensable
2471	-	24375779	1	4475715	4476440	1	SO_4297	4475715	4476440	36	8	0.563219	0.98	1.06	0.19	N	1	0	N	N	Dispensable
2479	cyaA	24375794	-1	4488008	4490422	1	SO_4312	4488008	4490422	133	23	0.424245	0.97	0.98	0.15	N	1	1	N	N	Dispensable
2480	hemX	24375797	1	4492362	4493606	3	SO_4315	4492362	4493606	62	8	0.261167	0.84	0.93	0.33	N	1	0	N	N	Dispensable
2480	-	24375798	1	4493603	4494769	4	SO_4316	4493603	4494769	72	17	0.832186	1.01	0.99	0.1	N	1	1	N	N	Dispensable
2490	-	24375816	1	4527624	4528406	1	SO_4335	4527624	4528406	57	11	0.563306	1.04	1.04	0.2	N	1	1	N	N	Dispensable
2495	-	24375824	-1	4534383	4535519	5	SO_4343	4534383	4535519	44	8	0.560357	1.04	1.09	0.16	N	1	0	N	N	Dispensable
2495	ilvA	24375825	-1	4535656	4537293	4	SO_4344	4535656	4537293	66	10	0.265851	0.59	0.62	0.37	N	1	0	N	N	Dispensable
2495	ilvG	24375828	-1	4539490	4541148	1	SO_4347	4539490	4541148	72	13	0.598766	0.85	0.78	0.29	N	1	0	N	N	Dispensable
2508	-	24375855	1	4567930	4569495	9	SO_4374	4567930	4569495	68	14	0.832935	1	1.04	0.24	N	1	0	N	N	Dispensable
2521	katG-2	24375885	-1	4597190	4599376	1	SO_4405	4597190	4599376	101	18	0.715839	0.99	0.98	0.15	N	1	1	N	N	Dispensable
2529	dcuB	24375897	1	4609208	4610551	1	SO_4417	4609208	4610551	67	9	0.254377	1.05	1.02	0.1	N	1	1	N	N	Dispensable
2568	aldA	24375958	1	4669472	4670992	1	SO_4480	4669472	4670992	73	19	0.974807	0.99	0.96	0.17	N	1	1	N	N	Dispensable
2584	-	24375986	1	4700477	4703326	2	SO_4509	4700477	4703326	151	36	0.942759	1.03	1.1	0.23	N	1	0	N	N	Dispensable
2584	-	24375988	1	4703999	4705027	4	SO_4511	4703999	4705027	52	10	0.549083	1.01	1.01	0.24	N	1	1	N	N	Dispensable
2585	-	24375990	1	4705625	4708477	2	SO_4513	4705625	4708477	160	31	0.554137	1.01	1.02	0.13	N	1	0	N	N	Dispensable
2585	fdhB-2	24375991	1	4708507	4709076	3	SO_4514	4708507	4709076	24	7	0.87738	0.88	0.87	0.21	N	1	0	N	N	Dispensable
2585	-	24375992	1	4709153	4710136	4	SO_4515	4709153	4710136	50	10	0.484076	1.01	1.01	0.16	N	1	1	N	N	Dispensable
2588	-	24375997	1	4714407	4715744	1	SO_4520	4714407	4715744	82	18	0.808513	1.05	1.02	0.16	N	1	1	N	N	Dispensable
2592	-	24376002	1	4720294	4721163	1	SO_4525	4720294	4721163	56	9	0.178107	1	1.01	0.12	N	1	1	N	N	Dispensable
2630	menD	24376046	1	4766990	4768711	1	SO_4573	4766990	4768711	96	14	0.0863363	1.02	0.97	0.17	N	1	0	N	N	Dispensable
2630	menC	24376048	1	4769562	4770686	3	SO_4575	4769562	4770686	58	12	0.587779	0.99	1.02	0.09	N	1	0	N	N	Dispensable
2647	mtr	24376074	-1	4795342	4796586	2	SO_4601	4795342	4796586	81	18	0.659473	0.92	0.95	0.09	N	1	1	N	N	Dispensable
2649	-	24376079	1	4800716	4802257	1	SO_4606	4800716	4802257	71	12	0.392801	0.99	1.01	0.12	N	1	0	N	N	Dispensable
2649	-	24376080	1	4802272	4803864	2	SO_4607	4802272	4803864	83	21	0.779705	1.01	1.06	0.21	N	1	0	N	N	Dispensable
2649	-	24376082	1	4804444	4805319	4	SO_4609	4804444	4805319	46	8	0.322676	1.04	1.04	0.14	N	1	1	N	N	Dispensable
2651	ctaB	24376087	1	4808057	4808959	4	SO_4614	4808057	4808959	55	10	0.240068	1.05	1.04	0.06	N	1	0	N	N	Dispensable
2676	cysT-2	24376126	1	4849037	4849918	2	SO_4653	4849037	4849918	66	9	0.108831	1.01	0.95	0.22	N	1	0	N	N	Dispensable
2676	cysW-2	24376127	1	4849923	4850774	3	SO_4654	4849923	4850774	52	18	0.99767	0.96	0.91	0.22	N	1	0	N	N	Dispensable
2676	cysA-2	24376128	1	4850802	4851866	4	SO_4655	4850802	4851866	61	18	0.9591	0.98	1.04	0.2	N	1	1	N	N	Dispensable
2692	tdh	24376145	-1	4870953	4871978	2	SO_4673	4870953	4871978	53	8	0.290456	1.05	1.02	0.08	N	1	1	N	N	Dispensable
2692	kbl	24376146	-1	4871990	4873183	1	SO_4674	4871990	4873183	61	10	0.477525	1.07	1.03	0.15	N	1	0	N	N	Dispensable
2701	-	24376158	-1	4885039	4886046	2	SO_4686	4885039	4886046	58	14	0.839978	1	1	0.13	N	1	1	N	N	Dispensable
2701	ugd	24376159	-1	4886071	4887234	1	SO_4687	4886071	4887234	68	17	0.92872	1.01	1.02	0.12	N	1	0	N	N	Dispensable
2721	-	24376185	1	4916550	4917908	1	SO_4713	4916550	4917908	70	14	0.584462	1.01	1	0.11	N	1	1	N	N	Dispensable
2726	-	24376191	1	4924191	4925015	1	SO_4719	4924191	4925015	39	9	0.805773	1	0.98	0.12	N	1	0	N	N	Dispensable
2726	-	24376192	1	4925012	4925719	2	SO_4720	4925012	4925719	32	8	0.89498	0.94	0.96	0.12	N	1	0	N	N	Dispensable
2726	-	24376193	1	4925723	4926430	3	SO_4721	4925723	4926430	32	6	0.509714	0.94	0.95	0.08	N	1	0	N	N	Dispensable
2730	hemN	24376202	1	4934130	4935506	1	SO_4730	4934130	4935506	79	19	0.766254	0.94	0.92	0.22	N	1	1	N	N	Dispensable
2731	add	24376203	-1	4935576	4936571	1	SO_4731	4935576	4936571	56	12	0.667664	1.03	1.02	0.13	N	1	1	N	N	Dispensable
2737	menB	24376211	1	4950014	4950916	1	SO_4739	4950014	4950916	43	11	0.834762	1.02	1	0.26	N	1	1	N	N	Dispensable
1835	asnB-2	24374688	-1	3312346	3314277	3	SO_3175	3312346	3314277	139	13	0.000529401	0.7	0.7	0.14	N/E	1	0	N	N	Dispensable				1
2106	pyrC	24375192	1	3846010	3847041	1	SO_3695	3846010	3847041	51	6	0.170005	0.08	0.08	0.58	U	1	1	E	N	Dispensable				1
1736	trpA	24374549	1	3136062	3136898	6	SO_3024	3136062	3136898	36	0	0.00206021				U	1	1	E	N	Dispensable				1
134	argH	24371877	1	284611	285978	5	SO_0279	284611	285978	65	3	0.00109909	0.44	0.44	0.17	U	1	1	N	N	Dispensable				1
2428	leuB	24375719	-1	4412471	4413565	2	SO_4235	4412471	4413565	53	7	0.216831	0.72	0.76	0.1	U	1	0	N	N	Dispensable				1
2496	ilvC	24375830	-1	4541742	4543220	1	SO_4349	4541742	4543220	74	8	0.0426438	0.7	0.69	0.24	U	1	1	N	N	Dispensable				1
11	fadB	24371621	-1	24493	26643	1	SO_0021	24493	26643	102	9	0.00731783	1.01	1.02	0.18	U	1	0	N	N	Dispensable				1
13	-	24371625	1	30558	31082	2	SO_0025	30558	31082	39	6	0.270006	1.02	1.04	0.13	U	1	1	N	N	Dispensable				1
36	natA	24371670	-1	81904	82638	2	SO_0070	81904	82638	30	4	0.332287	1.03	1.01	0.08	U	1	0	N	N	Dispensable				1
43	-	24371683	1	94704	95090	1	SO_0083	94704	95090	26	5	0.64942	0.84	0.76	0.22	U	1	1	N	N	Dispensable				1
52	deoD-1	24371692	-1	100249	100959	2	SO_0092	100249	100959	55	7	0.0668694	1	0.89	0.32	U	1	1	N	N	Dispensable				1
76	-	24371731	-1	140071	140640	1	SO_0131	140071	140640	22	4	0.59929	0.66	0.66	0.07	U	1	1	N	N	Dispensable				1
167	ilvE	24371938	1	340328	341419	1	SO_0340	340328	341419	60	8	0.0563125	0.7	0.74	0.18	U	1	1	N	N	Dispensable				1
169	prpB	24371943	-1	351590	352468	2	SO_0345	351590	352468	38	4	0.122499	0.95	0.95	0.07	U	1	0	N	N	Dispensable				1
259	nosF	24372081	1	510632	511630	3	SO_0487	510632	511630	58	7	0.119632	0.95	0.98	0.17	U	1	0	N	N	Dispensable				1
292	gapA-1	24372132	1	557305	558318	1	SO_0538	557305	558318	49	6	0.142337	0.99	0.99	0.05	U	1	0	N	N	Dispensable				1
391	-	24372308	1	733352	733687	1	SO_0717	733352	733687	16	2	0.557104	0.95	0.95	0.02	U	1	1	N	N	Dispensable				1
410	-	24372331	-1	759472	760521	3	SO_0742	759472	760521	51	7	0.252711	0.96	0.98	0.08	U	1	1	N	N	Dispensable				1
485	napB	24372434	-1	866814	867245	5	SO_0845	866814	867245	24	2	0.207566	0.99	0.99	0.08	U	1	1	N	N	Dispensable				1
518	nqrC-1	24372492	1	931522	932316	3	SO_0904	931522	932316	40	5	0.567313	1.05	1.01	0.08	U	1	0	N	N	Dispensable				1
561	ldhA	24372555	-1	1000301	1001290	1	SO_0968	1000301	1001290	55	2	0.00394934	0.98	0.98	0.08	U	1	1	N	N	Dispensable				1
567	-	24372565	1	1008247	1009422	1	SO_0978	1008247	1009422	71	8	0.0596897	0.98	0.96	0.07	U	1	1	N	N	Dispensable				1
588	nuoM	24372596	-1	1046741	1048285	1	SO_1010	1046741	1048285	32	4	0.332495	0.98	0.97	0.07	U	1	0	N	N	Dispensable				1
590	nuoK	24372598	-1	1050228	1050536	6	SO_1012	1050228	1050536	12	2	0.565843	0.99	0.99	0	U	1	0	N	N	Dispensable				1
592	nuoE	24372604	-1	1056764	1057306	4	SO_1018	1056764	1057306	14	3	0.705396	1.02	1	0.05	U	1	1	N	N	Dispensable				1
592	nuoB	24372606	-1	1059197	1059871	2	SO_1020	1059197	1059871	17	4	0.744291	1.03	1.03	0.03	U	1	0	N	N	Dispensable				1
600	cobT	24372621	1	1074417	1075469	1	SO_1035	1074417	1075469	43	6	0.400617	0.94	0.79	0.4	U	1	0	N	N	Dispensable				1
600	cobU	24372623	1	1076361	1076966	3	SO_1037	1076361	1076966	34	3	0.144782	1.01	1.01	0.15	U	1	0	N	N	Dispensable				1
646	nqrD-2	24372690	1	1149550	1150182	4	SO_1106	1149550	1150182	47	5	0.142985	0.89	0.89	0.07	U	1	0	N	N	Dispensable				1
704	deoD	24372802	1	1267398	1268108	4	SO_1221	1267398	1268108	42	6	0.329233	0.83	0.75	0.43	U	1	1	N	N	Dispensable				1
706	serB	229220629	1	1269579	1270571	1	SO_1223	1269684	1270571	45	2	0.010889				U	1	1	N	N	Dispensable				1
739	gabD	24372856	1	1324098	1325546	2	SO_1275	1324098	1325546	72	6	0.0275575	1.04	1.12	0.21	U	1	0	N	N	Dispensable				1
748	uppP	24372873	1	1343128	1343928	3	SO_1293	1343128	1343928	53	5	0.16278	1.11	1.07	0.14	U	1	1	N	N	Dispensable				1
770	gltD	24372902	-1	1376934	1378340	2	SO_1324	1376934	1378340	68	7	0.197376	0.73	0.65	0.4	U	1	1	N	N	Dispensable				1
834	dmsB-1	24373008	1	1493712	1494386	2	SO_1430	1493712	1494386	41	6	0.276955	1.04	0.92	0.33	U	1	0	N	N	Dispensable				1
866	aceB	24373057	1	1549276	1550925	1	SO_1483	1549276	1550925	88	7	0.0173061	1.07	1.04	0.14	U	1	0	N	N	Dispensable				1
966	rfbD	24373221	1	1741411	1742397	2	SO_1653	1741411	1742397	52	6	0.213805	0.46	0.46	0.09	U	1	1	N	N	Dispensable				1
977	-	24373239	1	1757908	1758558	2	SO_1671	1757908	1758558	43	6	0.430423	0.98	0.97	0.12	U	1	1	N	N	Dispensable				1
983	mmsA	24373246	1	1764510	1766009	2	SO_1678	1764510	1766009	73	7	0.0955353	1.01	1.05	0.19	U	1	0	N	N	Dispensable				1
987	-	24373257	1	1774519	1776780	1	SO_1689	1774519	1776780	117	10	0.0145693	1.01	1.02	0.1	U	1	1	N	N	Dispensable				1
1024	-	24373322	1	1836273	1837994	1	SO_1755	1836273	1837994	85	7	0.0227281	0.98	1	0.1	U	1	1	N	N	Dispensable				1
1102	atoD	24373457	-1	1988693	1989397	7	SO_1892	1988693	1989397	35	5	0.540428	1.2	1.12	0.26	U	1	0	N	N	Dispensable				1
1102	-	24373459	-1	1990428	1992512	5	SO_1894	1990428	1992512	93	8	0.0687157	1.01	0.99	0.08	U	1	0	N	N	Dispensable				1
1111	-	24373474	-1	2008349	2009224	1	SO_1910	2008349	2009224	62	6	0.20511	0.94	0.96	0.11	U	1	1	N	N	Dispensable				1
1230	-	24373675	1	2217885	2218865	1	SO_2115	2217885	2218865	52	6	0.347439	1.1	1.03	0.13	U	1	1	N	N	Dispensable				1
1415	thiH	24373987	-1	2553968	2555095	6	SO_2440	2553968	2555095	67	7	0.190123	1.03	1.06	0.11	U	1	1	N	N	Dispensable				1
1567	deoD-3	24374260	-1	2837111	2837815	1	SO_2719	2837111	2837815	51	5	0.116558	1.1	1.28	0.41	U	1	0	N	N	Dispensable				1
1587	grxA	24374286	1	2865898	2866158	2	SO_2745	2865898	2866158	15	1	0.261829	1.08	1.08	0	U	1	1	N	N	Dispensable				1
1594	upp	24374298	-1	2881826	2882452	1	SO_2759	2881826	2882452	39	5	0.330214	1.1	1.08	0.11	U	1	1	N	N	Dispensable				1
1696	gltS	24374450	1	3054829	3056052	1	SO_2923	3054829	3056052	74	6	0.0143238	1.28	1.19	0.21	U	1	1	N	N	Dispensable				1
1835	-	24374686	-1	3310251	3311180	5	SO_3173	3310251	3311180	43	3	0.0576801	0.75	0.75	0.04	U	1	0	N	N	Dispensable				1
2057	cysM	24375098	-1	3759961	3760827	1	SO_3598	3759961	3760827	47	5	0.183206	1.24	1.24	0.22	U	1	1	N	N	Dispensable				1
2058	cysP	24375099	1	3761060	3762067	1	SO_3599	3761060	3762067	58	7	0.217888	1	0.96	0.11	U	1	0	N	N	Dispensable				1
2076	apaH	24375140	1	3799911	3800735	5	SO_3641	3799911	3800735	49	2	0.00541114	1.25	1.25	0.44	U	1	1	N	N	Dispensable				1
2100	-	24375181	1	3833351	3834775	1	SO_3683	3833351	3834775	74	7	0.0391638	1.03	1.03	0.15	U	1	0	N	N	Dispensable				1
2166	-	24375272	-1	3928713	3929297	3	SO_3778	3928713	3929297	34	4	0.37872	0.95	0.95	0.05	U	1	1	N	N	Dispensable				1
2191	panE	24375310	1	3968045	3969028	1	SO_3817	3968045	3969028	59	4	0.0139055	0.65	0.65	0.3	U	1	1	N	N	Dispensable				1
2221	modA	24375352	1	4010051	4010815	1	SO_3863	4010051	4010815	42	2	0.0264707	0.99	0.99	0.03	U	1	0	N	N	Dispensable				1
2254	-	24375410	1	4069385	4070068	3	SO_3922	4069385	4070068	38	5	0.3616	1.05	1.13	0.21	U	1	1	N	N	Dispensable				1
2281	-	24375471	1	4120909	4121874	1	SO_3984	4120909	4121874	62	6	0.0977134	1.13	1.15	0.21	U	1	1	N	N	Dispensable				1
2382	-	24375630	1	4301149	4302534	1	SO_4144	4301149	4302534	82	9	0.0554492	0.86	0.92	0.19	U	1	1	N	N	Dispensable				1
2472	cat	24375781	1	4477614	4478246	1	SO_4299	4477614	4478246	31	5	0.331137	0.99	0.98	0.2	U	1	1	N	N	Dispensable				1
2495	ilvM	24375827	-1	4539233	4539493	2	SO_4346	4539233	4539493	12	2	0.680979	0.63	0.63	0	U	1	0	N	N	Dispensable				1
2641	cymA	24376064	-1	4785363	4785926	1	SO_4591	4785363	4785926	29	5	0.411367	1.15	1.17	0.31	U	1	1	N	N	Dispensable				1
2676	sbp	24376125	1	4848018	4849031	1	SO_4652	4848018	4849031	64	8	0.0632102	0.95	0.87	0.33	U	1	0	N	N	Dispensable				1
667	carA	24372724	1	1181758	1182918	1	SO_1141	1181758	1182918	61	3	0.0167008				U	0	0	E	N	Dispensable				1
1736	trpG	24374545	1	3131593	3132201	2	SO_3020	3131593	3132201	30	1	0.0463124	0.92	0.92	0	U	0	0	E	N	Dispensable				1
134	argF	24371875	1	282331	283236	3	SO_0277	282331	283236	55	3	0.00357634	0.75	0.75	0.31	U	0	0	N	N	Dispensable				1
134	argG	24371876	1	283296	284519	4	SO_0278	283296	284519	63	6	0.0224106	0.11	0.27	0.42	U	0	0	N	N	Dispensable				1
2428	leuA	24375720	-1	4413617	4415185	1	SO_4236	4413617	4415185	90	7	0.00268151	0.92	1	0.57	U	0	0	N	N	Dispensable				1
139	gph	24371891	1	299283	299966	2	SO_0293	299283	299966	30	2	0.0701371	0.96	0.96	0.05	U	0	0	N	N	Dispensable				1
213	mutT	24372006	-1	426745	427137	1	SO_0410	426745	427137	23	1	0.107864	0.87	0.87	0	U	0	0	N	N	Dispensable				1
379	galK	24372285	-1	710918	712063	1	SO_0694	710918	712063	51	6	0.157849	1.06	1.07	0.11	U	0	0	N	N	Dispensable				1
412	fpr	24372336	-1	764597	765346	1	SO_0747	764597	765346	44	2	0.0291223	1.05	1.05	0.09	U	0	0	N	N	Dispensable				1
438	gcvT	24372368	1	791897	792991	1	SO_0779	791897	792991	55	5	0.0438134	0.91	0.89	0.09	U	0	0	N	N	Dispensable				1
538	epd	24372518	1	961739	962755	2	SO_0931	961739	962755	53	5	0.0920206	0.38	0.52	0.31	U	0	0	N	N	Dispensable				1
590	nuoJ	24372599	-1	1050533	1051084	5	SO_1013	1050533	1051084	15	2	0.517143	0.87	0.87	0.08	U	0	0	N	N	Dispensable				1
590	nuoI	24372600	-1	1051095	1051637	4	SO_1014	1051095	1051637	15	3	0.805948	1	1	0.06	U	0	0	N	N	Dispensable				1
592	nuoA	24372607	-1	1059901	1060305	1	SO_1021	1059901	1060305	15	3	0.819986	0.98	0.91	0.15	U	0	0	N	N	Dispensable				1
968	cysQ-2	24373223	1	1742741	1743502	1	SO_1655	1742741	1743502	44	3	0.0272463				U	0	0	N	N	Dispensable				1
977	-	24373238	1	1756837	1757823	1	SO_1670	1756837	1757823	49	5	0.193948	1.01	1.06	0.19	U	0	0	N	N	Dispensable				1
1519	pabC	24374157	-1	2751361	2752170	4	SO_2615	2751361	2752170	44	6	0.356877	0.88	0.87	0.05	U	0	0	N	N	Dispensable				1
1519	udk	24374159	-1	2752787	2753425	2	SO_2617	2752787	2753425	39	3	0.108609	1.05	0.93	0.21	U	0	0	N	N	Dispensable				1
1766	pdxB	24374592	-1	3190127	3191257	2	SO_3071	3190127	3191257	60	4	0.0245268	0.24	0.28	0.09	U	0	0	N	N	Dispensable				1
1944	thrB	24374924	-1	3554272	3555210	2	SO_3414	3554272	3555210	49	2	0.0110339				U	0	0	N	N	Dispensable				1
1973	ribBA	24374973	-1	3612338	3613441	4	SO_3467	3612338	3613441	55	6	0.196959	1.05	1.17	0.27	U	0	0	N	N	Dispensable				1
2254	hydB	24375409	1	4069051	4069371	2	SO_3921	4069051	4069371	18	4	0.650614	1.01	1.01	0.07	U	0	0	N	N	Dispensable				1
2463	-	24375763	1	4460581	4461225	1	SO_4281	4460581	4461225	56	3	0.0010091	0.82	0.82	0.29	U	0	0	N	N	Dispensable				1
232	purD	24372036	-1	468430	469728	2	SO_0441	468430	469728	72	3	0.000289899				E	1	1	E	E	Dispensable	1			0
1595	purM	24374299	1	2882759	2883817	1	SO_2760	2882759	2883817	55	0	0.000109907				E	1	0	E	E	Dispensable	1			0
1764	purF	24374586	-1	3180212	3181726	4	SO_3064	3180212	3181726	80	0	2.51218e-07				E	1	1	E	E	Dispensable	1			0
1871	purL	24374798	-1	3428937	3432818	1	SO_3287	3428937	3432818	187	1	1.40054e-13				E	1	1	E	E	Dispensable	1			0
2029	purK	24375059	1	3712931	3714028	2	SO_3555	3712931	3714028	53	0	3.93082e-05				E	1	1	E	E	Dispensable	1			0
2337	hemH	24375553	1	4219693	4220796	1	SO_4066	4219693	4220796	60	1	9.39007e-05				E	1	1	E	E	Dispensable	1			0
232	purH	24372037	-1	469791	471422	1	SO_0442	469791	471422	76	1	2.3033e-06				E	0	0	E	E	Dispensable				0
2130	cysN	24375223	-1	3869200	3870627	3	SO_3726	3869200	3870627	86	1	5.28368e-06				E	0	0	E	E	Dispensable				0
2130	cysD	24375224	-1	3870815	3871723	2	SO_3727	3870815	3871723	40	0	0.000296893				E	0	0	E	E	Dispensable				0
2136	cysI	24375233	-1	3880961	3882658	2	SO_3737	3880961	3882658	99	0	7.9158e-10				E	0	0	E	E	Dispensable				0
2136	cysJ	24375234	-1	3882734	3884557	1	SO_3738	3882734	3884557	89	0	1.65783e-08				E	0	0	E	E	Dispensable				0
19	aroE	24371640	1	43717	44580	1	SO_0040	43717	44580	57	9	0.228363				N	1	0	E	E	Dispensable
109	-	24371794	1	203016	204878	2	SO_0194	203016	204878	94	15	0.336476	1.05	1.07	0.14	N	1	1	E	E	Dispensable
781	nadB	24372919	-1	1397393	1399006	1	SO_1341	1397393	1399006	89	15	0.378279	0.75	0.78	0.1	N	1	1	E	E	Dispensable
792	pheA	24372945	-1	1422953	1424968	1	SO_1367	1422953	1424968	121	25	0.862115	0.91	0.87	0.16	N	1	1	E	E	Dispensable
873	glgC	24373072	1	1567396	1568658	5	SO_1498	1567396	1568658	75	15	0.777245	0.97	0.9	0.22	N	1	0	E	E	Dispensable
873	glgA	24373073	1	1568711	1570315	6	SO_1499	1568711	1570315	80	9	0.084126	1	0.99	0.15	N	1	1	E	E	Dispensable
982	metA	24373244	1	1761811	1762752	1	SO_1676	1761811	1762752	51	7	0.470001	0.66	0.71	0.14	N	1	1	E	E	Dispensable
1089	-	24373436	1	1963912	1964850	1	SO_1871	1963912	1964850	48	10	0.888938	1	0.99	0.08	N	1	1	E	E	Dispensable
1208	hisF	24373628	-1	2164813	2165586	7	SO_2068	2164813	2165586	41	6	0.566481	0.66	0.63	0.17	N	1	0	E	E	Dispensable
1208	hisC	24373632	-1	2168394	2169569	3	SO_2072	2168394	2169569	57	11	0.707533	0.73	0.71	0.08	N	1	0	E	E	Dispensable
1208	hisD	24373633	-1	2169632	2170948	2	SO_2073	2169632	2170948	65	9	0.377683	0.58	0.69	0.17	N	1	0	E	E	Dispensable
1216	-	24373648	1	2184640	2185578	1	SO_2088	2184640	2185578	55	9	0.5454	0.88	0.86	0.16	N	1	1	E	E	Dispensable
1357	-	24373888	1	2448541	2450148	3	SO_2341	2448541	2450148	77	9	0.207851	0.97	1	0.19	N	1	1	E	E	Dispensable
1605	fabF-1	24374312	-1	2896330	2897568	8	SO_2774	2896330	2897568	70	13	0.720478	0.99	1.01	0.2	N	1	1	E	E	Dispensable
1688	pflB	24374439	1	3042162	3044444	1	SO_2912	3042162	3044444	124	19	0.397776	1	0.95	0.18	N	1	0	E	E	Dispensable
1688	pflA	24374440	1	3044508	3045248	2	SO_2913	3044508	3045248	43	10	0.953321	1.04	0.99	0.33	N	1	1	E	E	Dispensable
1839	-	24374702	-1	3327042	3328064	2	SO_3189	3327042	3328064	84	18	0.798093	0.84	0.83	0.12	N	1	0	E	E	Dispensable
1973	ribE-2	24374974	-1	3613508	3614164	3	SO_3468	3613508	3614164	37	6	0.482112	1.03	1.11	0.21	N	1	0	E	E	Dispensable
2140	rfaE	24375241	-1	3890018	3891448	1	SO_3745	3890018	3891448	81	13	0.568235	1.09	1.1	0.08	N	1	0	E	E	Dispensable
2154	-	24375257	1	3912378	3914102	1	SO_3763	3912378	3914102	114	28	0.962594	1.02	1.05	0.21	N	1	1	E	E	Dispensable
2331	metF	24375541	-1	4207706	4208599	1	SO_4054	4207706	4208599	45	7	0.517731	0.72	0.69	0.26	N	1	1	E	E	Dispensable
2332	metB	24375543	-1	4211241	4212422	1	SO_4056	4211241	4212422	64	11	0.632471	0.63	0.69	0.15	N	1	0	E	E	Dispensable
137	aroB	24371885	1	294362	295441	2	SO_0287	294362	295441	57	4	0.0140582	1.02	1.02	0	U	1	0	E	E	Dispensable				0
346	argD	24372208	1	643453	644670	1	SO_0617	643453	644670	68	8	0.10814	0.9	0.89	0.05	U	1	0	E	E	Dispensable				0
653	proA	24372705	1	1165150	1166427	2	SO_1122	1165150	1166427	63	6	0.0794309	0.68	0.68	0	U	1	1	E	E	Dispensable				0
1208	hisI	24373627	-1	2164095	2164730	8	SO_2067	2164095	2164730	32	5	0.641073	0.75	0.77	0.15	U	1	1	E	E	Dispensable				0
1208	hisA	24373629	-1	2165568	2166305	6	SO_2069	2165568	2166305	36	1	0.0469931	0.23	0.23	0	U	1	0	E	E	Dispensable				0
1269	metC	24373746	-1	2302113	2303312	1	SO_2191	2302113	2303312	56	6	0.205578	0.64	0.65	0.06	U	1	1	E	E	Dispensable				0
1294	-	24373776	1	2337038	2338588	1	SO_2222	2337038	2338588	69	5	0.0560681	0.36	0.36	0.39	U	1	1	E	E	Dispensable				0
1343	trxB	24373856	-1	2413765	2414718	1	SO_2303	2413765	2414718	51	1	0.00148183	0.61	0.61	0	U	1	1	E	E	Dispensable				0
1357	-	24373887	1	2447554	2448531	2	SO_2340	2447554	2448531	46	6	0.358483	1.03	1.15	0.3	U	1	0	E	E	Dispensable				0
1649	-	24374380	-1	2975085	2975648	1	SO_2851	2975085	2975648	31	4	0.204904	0.45	0.45	0.21	U	1	1	E	E	Dispensable				0
1874	guaA	24374803	-1	3435675	3437252	2	SO_3292	3435675	3437252	73	4	0.0071956				U	1	1	E	E	Dispensable				0
2129	cysC	24375220	-1	3868048	3868665	1	SO_3723	3868048	3868665	36	1	0.00636957	0.52	0.52	0	U	1	1	E	E	Dispensable				0
2436	argA	24375729	-1	4423096	4424433	1	SO_4245	4423096	4424433	65	6	0.0268868	1.02	0.71	0.61	U	1	1	E	E	Dispensable				0
278	aroQ	24372106	-1	536513	536953	1	SO_0512	536513	536953	19	2	0.417785				U	0	0	E	E	Dispensable				0
497	panB	24372459	-1	900169	900963	3	SO_0870	900169	900963	40	2	0.0150223				U	0	0	E	E	Dispensable				0
653	proB	24372704	1	1164019	1165137	1	SO_1121	1164019	1165137	53	4	0.0484257	0.11	0.11	0.96	U	0	0	E	E	Dispensable				0
1208	hisH	24373630	-1	2166410	2167075	5	SO_2070	2166410	2167075	34	1	0.0256941	0.43	0.43	0	U	0	0	E	E	Dispensable				0
1208	hisB	24373631	-1	2167220	2168311	4	SO_2071	2167220	2168311	40	4	0.287863	0.44	0.44	0	U	0	0	E	E	Dispensable				0
1293	pabB	24373775	-1	2335512	2336915	1	SO_2221	2335512	2336915	74	7	0.178023	0.97	0.93	0.13	U	0	0	E	E	Dispensable				0
1357	-	24373886	1	2446372	2447550	1	SO_2339	2446372	2447550	60	7	0.211086	1.03	1.03	0.03	U	0	0	E	E	Dispensable				0
1389	aroA	24373951	-1	2507736	2509016	1	SO_2404	2507736	2509016	78	8	0.128227				U	0	0	E	E	Dispensable				0
1874	guaB	24374804	-1	3437369	3438835	1	SO_3293	3437369	3438835	83	5	0.00634353				U	0	0	E	E	Dispensable				0
2029	purE	24375058	1	3712440	3712931	1	SO_3554	3712440	3712931	31	0	0.00440594				U	0	0	E	E	Dispensable				0
2477	lysA	24375791	-1	4486089	4487333	2	SO_4309	4486089	4487333	58	7	0.118178	0.73	0.77	0.07	U	0	0	E	E	Dispensable				0
87	-	24371748	1	156320	157000	1	SO_0148	156320	157000	69	5	0.000139601	1.04	1.09	0.15	E	1	1			Dispensable
135	mrcA	24371878	-1	286053	288572	1	SO_0280	286053	288572	142	7	1.81297e-07	0.88	0.88	0.12	E	1	1			Dispensable
192	-	24371974	1	389568	390770	1	SO_0378	389568	390770	84	0	5.81112e-08				E	1	1			Dispensable
388	-	24372298	-1	725102	725668	4	SO_0707	725102	725668	61	2	4.94669e-05				E	1	1			Dispensable
388	-	24372300	-1	726928	727845	2	SO_0709	726928	727845	74	1	1.08701e-07	1.01	1.01	0	E	1	0			Dispensable
400	-	24372321	-1	743954	746044	1	SO_0730	743954	746044	204	11	1.36388e-11	1.05	1.07	0.22	E	1	1			Dispensable
443	-	24372376	-1	801628	802071	1	SO_0787	801628	802071	31	0	0.000456135				E	1	1			Dispensable
467	-	24372408	1	833685	834641	1	SO_0819	833685	834641	67	0	9.16302e-07				E	1	1			Dispensable
512	-	24372481	1	920579	921388	2	SO_0892	920579	921388	45	0	0.000126905				E	1	1			Dispensable
636	-	24372677	-1	1131541	1132863	1	SO_1093	1131541	1132863	55	0	5.4905e-06				E	1	1			Dispensable
718	-	24372822	1	1292011	1292988	1	SO_1241	1292011	1292988	57	1	0.000274877	0.99	0.99	0	E	1	1			Dispensable
720	-	24372825	-1	1294325	1295539	1	SO_1244	1294325	1295539	72	1	7.90246e-06	1.79	1.79	0	E	1	1			Dispensable
810	-	24372972	-1	1451110	1452066	2	SO_1394	1451110	1452066	67	0	2.22773e-06				E	1	1			Dispensable
827	-	24372996	-1	1475755	1476882	1	SO_1418	1475755	1476882	97	3	8.55568e-05	0.96	0.96	0.05	E	1	1			Dispensable
837	-	24373013	1	1498830	1499786	1	SO_1436	1498830	1499786	67	0	2.36437e-06				E	1	1			Dispensable
840	-	24373016	1	1503479	1504567	1	SO_1441	1503479	1504567	104	3	2.45644e-07	1.31	1.2	0.23	E	1	1			Dispensable
841	-	24373017	1	1504937	1506406	1	SO_1442	1504937	1506406	111	6	1.60232e-05	1.07	1.03	0.19	E	1	1			Dispensable
909	xni	24373120	-1	1623885	1624595	4	SO_1549	1623885	1624670	43	0	0.00044118				E	1	1			Dispensable
1232	-	24373679	1	2223331	2225028	3	SO_2119	2223331	2225028	133	2	1.34424e-08	1.01	1.01	0.01	E	1	0			Dispensable
1237	-	24373693	1	2239134	2240798	2	SO_2133	2239134	2240798	148	7	2.97831e-07	1.05	1.03	0.07	E	1	1			Dispensable
1245	recC	24373707	-1	2259476	2263288	1	SO_2149	2259476	2263288	184	10	9.0644e-06	0.67	0.69	0.14	E	1	0			Dispensable
1267	-	24373743	-1	2298229	2299185	1	SO_2187	2298229	2299185	67	0	5.2791e-06				E	1	1			Dispensable
1284	-	24373766	1	2322457	2323320	1	SO_2211	2322457	2323320	53	0	0.000102317				E	1	1			Dispensable
1332	-	24373837	-1	2398640	2399560	1	SO_2284	2398640	2399560	63	0	1.00614e-05				E	1	1			Dispensable
1347	-	24373866	1	2425464	2426273	2	SO_2315	2425464	2426273	45	0	0.000384049				E	1	1			Dispensable
1444	-	24374034	1	2612896	2613750	1	SO_2490	2612896	2613750	55	0	2.48324e-05				E	1	1			Dispensable
1474	-	24374087	1	2675965	2679024	4	SO_2544	2675965	2679024	301	4	1.08919e-21	1.04	1.04	0.01	E	1	1			Dispensable
1475	-	24374088	-1	2679073	2680362	3	SO_2545	2679073	2680362	118	5	4.77296e-06	0.96	0.94	0.05	E	1	1			Dispensable
1541	cysB	24374190	-1	2785966	2786940	1	SO_2649	2785966	2786940	62	0	6.16989e-06				E	1	1			Dispensable
1629	-	24374350	-1	2940206	2941162	1	SO_2819	2940206	2941162	67	0	4.19109e-06				E	1	1			Dispensable
1686	-	24374437	1	3038313	3039071	1	SO_2909	3038313	3039071	56	0	2.0313e-05				E	1	1			Dispensable
1775	-	24374604	1	3205035	3209303	1	SO_3084	3205035	3209303	359	22	1.80737e-12	1.01	1.07	0.27	E	1	1			Dispensable
1835	-	24374689	-1	3314278	3315399	2	SO_3176	3314278	3315399	91	4	7.96469e-05	0.67	0.63	0.1	E	1	0			Dispensable
1836	-	24374691	-1	3316184	3317161	2	SO_3178	3316184	3317161	87	2	9.64585e-07	0.69	0.69	0.54	E	1	1			Dispensable
1837	-	24374693	-1	3318973	3319869	5	SO_3180	3318973	3319869	82	1	1.3812e-08	0.62	0.62	0	E	1	1			Dispensable
1838	-	24374698	-1	3323470	3324546	2	SO_3185	3323470	3324546	88	5	9.5773e-05	0.73	0.74	0.12	E	1	1			Dispensable
1877	-	24374808	-1	3441525	3442370	1	SO_3297	3441525	3442370	82	1	5.11824e-07	0.93	0.93	0	E	1	1			Dispensable
1911	-	24374871	1	3502192	3503397	3	SO_3360	3502192	3503397	70	0	3.14215e-07				E	1	1			Dispensable
1959	-	24374954	1	3589371	3589994	1	SO_3444	3589371	3589994	29	0	0.000605087				E	1	1			Dispensable
1964	-	24374959	-1	3594227	3595429	1	SO_3451	3594227	3595429	84	0	3.37575e-07				E	1	1			Dispensable
1980	-	24374984	1	3624614	3625372	1	SO_3478	3624614	3625372	52	0	2.46939e-05				E	1	1			Dispensable
2120	-	24375209	1	3859564	3860766	1	SO_3712	3859564	3860766	84	0	2.23992e-07				E	1	1			Dispensable
2226	-	24375362	1	4019900	4020655	2	SO_3873	4019900	4020655	86	7	0.000316615	1.05	1.1	0.16	E	1	1			Dispensable
2227	-	24375363	1	4021219	4022190	1	SO_3874	4021219	4022190	92	4	4.12633e-06	1.01	1.02	0.12	E	1	1			Dispensable
2229	-	24375366	1	4025510	4026715	2	SO_3878	4025510	4026715	68	1	5.4363e-06	1	1	0	E	1	1			Dispensable
2287	-	24375480	-1	4131225	4132292	2	SO_3993	4131225	4132292	104	5	5.87167e-07	1.07	1.09	0.05	E	1	1			Dispensable
2291	-	24375487	1	4136781	4137995	1	SO_4000	4136781	4137995	71	0	3.06854e-07				E	1	1			Dispensable
2338	-	24375555	1	4221444	4223552	1	SO_4068	4221444	4223552	182	10	9.56291e-10	0.96	0.96	0.24	E	1	1			Dispensable
2374	-	24375621	1	4291311	4292633	1	SO_4135	4291311	4292633	56	1	3.69749e-05	1.06	1.06	0	E	1	1			Dispensable
2451	-	24375753	1	4448226	4449041	2	SO_4269	4448226	4449041	40	0	0.000393147				E	1	1			Dispensable
2461	-	24375761	1	4457392	4458369	1	SO_4279	4457392	4458369	63	1	3.80014e-05	1.28	1.28	0	E	1	1			Dispensable
2463	-	24375765	1	4462599	4463657	3	SO_4283	4462599	4463657	95	5	2.37406e-05	1.09	1.06	0.17	E	1	1			Dispensable
2464	-	24375766	1	4463864	4465069	1	SO_4284	4463864	4465069	69	0	6.0156e-08				E	1	1			Dispensable
2501	-	24375836	1	4547271	4547984	1	SO_4355	4547271	4547984	61	3	0.000345488	1.07	1.11	0.07	E	1	1			Dispensable
2504	-	24375840	-1	4553623	4555593	2	SO_4359	4553623	4555593	160	14	2.29425e-06	1.02	1.02	0.15	E	1	1			Dispensable
2513	-	24375871	1	4587674	4588408	1	SO_4391	4587674	4588408	56	2	9.08067e-05	0.99	0.99	0.07	E	1	1			Dispensable
2538	-	24375910	-1	4621273	4622487	1	SO_4432	4621273	4622487	71	2	1.96412e-05	0.75	0.75	0.19	E	1	1			Dispensable
2541	-	24375914	1	4624326	4625246	2	SO_4436	4624326	4625246	58	0	2.1034e-06				E	1	1			Dispensable
2542	-	24375915	1	4625353	4626567	1	SO_4437	4625353	4626567	72	0	8.79303e-08				E	1	1			Dispensable
2562	ntrC	24375950	1	4660676	4662091	2	SO_4472	4660676	4662091	55	2	0.000695205	0.63	0.63	0	E	1	1			Dispensable
2578	-	24375974	1	4685644	4686849	1	SO_4497	4685644	4686849	69	1	1.50387e-06	0.88	0.88	0	E	1	1			Dispensable
2608	-	24376022	1	4745035	4746069	1	SO_4548	4745035	4746069	55	0	9.67763e-06				E	1	1			Dispensable
2632	-	24376051	1	4772518	4773549	1	SO_4578	4772518	4773549	47	0	1.42121e-05				E	1	1			Dispensable
2657	-	24376094	-1	4816881	4817759	4	SO_4621	4816881	4817759	80	5	2.36231e-05	1.02	0.96	0.09	E	1	1			Dispensable
388	-	24372301	-1	727827	729254	1	SO_0710	727827	729254	134	7	2.34659e-08	1.03	1.05	0.08	E	0	0			Dispensable
439	-	24372372	-1	797421	799409	1	SO_0783	797421	799409	168	10	1.95192e-08	0.96	0.96	0.13	E	0	0			Dispensable
1132	-	24373514	1	2056299	2057255	1	SO_1950	2056299	2057255	67	0	4.29877e-06				E	0	0			Dispensable
1345	-	24373858	1	2417093	2419828	1	SO_2306	2417093	2419828	138	8	3.97432e-05	0.78	0.77	0.14	E	0	0			Dispensable
1465	-	24374071	-1	2657435	2658298	1	SO_2528	2657435	2658298	53	0	0.000101679				E	0	0			Dispensable
1836	-	24374692	-1	3317181	3318434	1	SO_3179	3317181	3318434	124	1	4.64591e-12	0.66	0.66	0	E	0	0			Dispensable
1837	-	24374694	-1	3319856	3321361	4	SO_3181	3319856	3321361	147	4	5.17911e-10	0.65	0.65	0.15	E	0	0			Dispensable
1837	-	24374696	-1	3321791	3322741	2	SO_3183	3321791	3322741	93	1	2.65072e-08	0.85	0.85	0	E	0	0			Dispensable
1837	-	24374697	-1	3322748	3323470	1	SO_3184	3322748	3323470	70	0	2.9984e-07				E	0	0			Dispensable
2287	-	24375481	-1	4132274	4133293	1	SO_3994	4132274	4133293	92	2	4.38849e-08	1.03	1.03	0.15	E	0	0			Dispensable
2544	-	24375920	1	4630340	4631149	4	SO_4442	4630340	4631149	49	0	2.87132e-05				E	0	0			Dispensable
1844	-	28275262	1	3336683	3337213	2	SO_3195	3335712	3337213	104	19	0.763414	1.13	1.18	0.19	N	1	1			Dispensable
2	-	24371602	1	954	2504	1	SO_0002	954	2504	94	22	0.675176	1.01	1.12	0.36	N	1	1			Dispensable
4	recF	24371610	1	9539	10621	3	SO_0010	9539	10621	61	11	0.403236	0.98	0.99	0.21	N	1	0			Dispensable
5	-	24371612	-1	13129	13791	1	SO_0012	13129	13791	39	9	0.719166	1.02	0.97	0.15	N	1	1			Dispensable
9	-	24371617	-1	18941	22090	1	SO_0017	18941	22090	182	40	0.734462	0.98	0.97	0.14	N	1	1			Dispensable
10	-	24371618	-1	22330	22767	2	SO_0018	22330	22767	19	5	0.826342	1.01	1.02	0.05	N	1	1			Dispensable
12	pepQ	24371622	1	27069	28388	1	SO_0022	27069	28388	72	23	0.996378	0.99	1.01	0.13	N	1	0			Dispensable
12	-	24371623	1	28404	29018	2	SO_0023	28404	29018	45	10	0.836032	1.11	1.08	0.15	N	1	1			Dispensable
16	sun	24371630	-1	35131	36417	3	SO_0030	35131	36417	60	11	0.510839	1.03	1.07	0.16	N	1	0			Dispensable
17	-	24371633	1	38024	39160	1	SO_0033	38024	39160	69	12	0.451204	1.08	1.13	0.15	N	1	0			Dispensable
17	-	24371634	1	39244	40260	2	SO_0034	39244	40260		13	0.882538	1.01	1.02	0.17	N	1	0			Dispensable
17	-	24371636	1	40852	41418	4	SO_0036	40852	41418	34	10	0.938661	0.98	0.88	0.34	N	1	0			Dispensable
20	-	24371642	-1	44973	45521	1	SO_0042	44973	45521	36	9	0.766614	0.99	1	0.07	N	1	1			Dispensable
22	-	24371645	1	52004	52459	2	SO_0045	52004	52459	33	7	0.539653	1	1.03	0.13	N	1	1			Dispensable
23	-	24371646	-1	52434	53189	4	SO_0046	52434	53189	37	8	0.743993	0.99	1.01	0.15	N	1	1			Dispensable
23	-	24371647	-1	53199	54407	3	SO_0047	53199	54407	69	15	0.785307	1.02	1.07	0.15	N	1	0			Dispensable
23	-	24371648	-1	54456	55490	2	SO_0048	54456	55490	54	10	0.547905	0.98	0.97	0.09	N	1	0			Dispensable
27	-	24371654	1	59949	61139	1	SO_0054	59949	61139	69	10	0.343488	1.12	1.14	0.17	N	1	1			Dispensable
28	-	24371655	-1	61362	63041	1	SO_0055	61362	63041	104	32	0.990282	1.03	1	0.13	N	1	1			Dispensable
29	-	24371656	1	63429	64187	1	SO_0056	63429	64187	29	6	0.607847	1.07	1.05	0.12	N	1	1			Dispensable
30	kdpE	24371659	-1	66406	67095	2	SO_0059	66406	67095	29	7	0.913434	0.88	0.89	0.15	N	1	0			Dispensable
30	-	24371660	-1	67096	68142	1	SO_0060	67096	68142	63	11	0.380422	1.02	1	0.15	N	1	0			Dispensable
32	-	24371663	1	69588	70895	2	SO_0063	69588	70895	79	19	0.64967	0.98	0.98	0.16	N	1	1			Dispensable
34	-	24371666	1	72364	78060	1	SO_0066	72364	78060	337	75	0.862236	0.96	0.96	0.16	N	1	0			Dispensable
34	-	24371667	1	78057	80339	2	SO_0067	78057	80339	124	28	0.831721	1.01	0.99	0.14	N	1	1			Dispensable
36	-	24371671	-1	82641	84260	1	SO_0071	82641	84260	74	16	0.638931	1.02	1.05	0.23	N	1	0			Dispensable
37	-	24371674	1	85625	86932	3	SO_0074	85625	86932	68	12	0.519899	0.95	0.97	0.07	N	1	1			Dispensable
38	-	24371675	1	87148	88854	1	SO_0075	87148	88854	79	14	0.463949	1.01	1.01	0.18	N	1	1			Dispensable
39	-	24371676	1	88995	91481	1	SO_0076	88995	91481	159	35	0.664094	1.03	1.02	0.19	N	1	1			Dispensable
40	-	24371677	1	91601	92017	1	SO_0077	91601	92017	24	5	0.763649	0.92	0.94	0.06	N	1	1			Dispensable
41	-	24371678	-1	92009	92812	3	SO_0078	92009	92812	57	9	0.324669	1.03	1.05	0.11	N	1	1			Dispensable
42	-	24371682	1	94160	94516	2	SO_0082	94160	94516	17	8	0.997959	1.04	1.07	0.16	N	1	1			Dispensable
44	-	24371684	-1	95148	95828	1	SO_0084	95148	95828	38	8	0.814545	1.15	1.09	0.34	N	1	1			Dispensable
47	-	24371687	1	97161	97721	1	SO_0087	97161	97721	38	7	0.462605	0.97	0.94	0.1	N	1	1			Dispensable
48	-	24371688	-1	97916	98515	1	SO_0088	97916	98515	31	8	0.800313	0.96	0.97	0.16	N	1	1			Dispensable
50	-	24371690	1	98787	99329	1	SO_0090	98787	99329	30	9	0.931463	1.06	1.11	0.21	N	1	1			Dispensable
56	fdhE	24371704	1	113272	114180	4	SO_0104	113272	114180	32	13	0.998196	0.98	0.97	0.22	N	1	0			Dispensable
56	selB	24371706	1	115656	117677	6	SO_0106	115656	117677	85	11	0.128904	1.01	1.01	0.17	N	1	1			Dispensable
57	fdhD	24371707	1	117785	118621	1	SO_0107	117785	118621	34	6	0.583071	1.04	1.1	0.11	N	1	1			Dispensable
59	-	24371710	-1	120287	121630	1	SO_0110	120287	121630	91	23	0.80878	1.01	1.01	0.17	N	1	1			Dispensable
60	-	24371711	-1	121746	122360	1	SO_0111	121746	122360	29	9	0.930749	0.98	0.98	0.16	N	1	1			Dispensable
61	-	24371712	1	122642	123265	1	SO_0112	122642	123265	32	7	0.826358	0.99	0.93	0.2	N	1	1			Dispensable
62	-	24371713	-1	123266	124222	1	SO_0113	123266	124222	62	9	0.119235	1.11	1.09	0.19	N	1	1			Dispensable
68	-	24371720	-1	129650	130228	1	SO_0120	129650	130228	44	13	0.91306	1	0.96	0.19	N	1	1			Dispensable
69	-	24371721	1	130527	131705	1	SO_0121	130527	131705	72	12	0.414361	1.02	1.04	0.1	N	1	1			Dispensable
70	-	24371723	-1	132352	132912	1	SO_0123	132352	132912	39	7	0.35599	1.04	1.09	0.27	N	1	0			Dispensable
71	-	24371725	1	133124	133489	1	SO_0125	133124	133489	19	6	0.862567	1.06	1.09	0.22	N	1	1			Dispensable
72	-	24371726	-1	133511	134311	2	SO_0126	133511	134311	38	7	0.513588	0.95	0.92	0.11	N	1	1			Dispensable
72	-	24371727	-1	134374	135888	1	SO_0127	134374	135888	92	18	0.525831	0.97	1.02	0.14	N	1	0			Dispensable
75	-	24371730	1	137207	140014	1	SO_0130	137207	140014	180	36	0.548241	1	1.04	0.19	N	1	1			Dispensable
78	-	161486831	1	141383	142309	1	SO_0134	141212	142309	57	14	0.909167	1.09	1.07	0.15	N	1	1			Dispensable
79	moeA	24371738	-1	144154	145407	1	SO_0138	144154	145407	57	11	0.718825	1.02	0.99	0.1	N	1	0			Dispensable
82	-	24371741	-1	146606	149839	1	SO_0141	146606	149839	190	43	0.796285	1.02	1.04	0.13	N	1	1			Dispensable
84	ptrB	24371744	1	151552	153654	1	SO_0144	151552	153654	117	20	0.263397	0.99	1	0.09	N	1	0			Dispensable
84	-	24371745	1	153677	154045	2	SO_0145	153677	154045	15	5	0.959122	0.94	0.82	0.28	N	1	1			Dispensable
88	-	24371750	-1	158400	159176	1	SO_0150	158400	159176	43	12	0.936816	0.99	1.01	0.07	N	1	1			Dispensable
89	-	24371751	1	159448	160215	1	SO_0151	159448	160215	47	15	0.984144	1.01	1.03	0.11	N	1	1			Dispensable
90	-	24371752	-1	160241	162124	1	SO_0152	160241	162124	99	23	0.859677	1.05	1.05	0.21	N	1	1			Dispensable
91	-	24371754	-1	162366	163490	1	SO_0154	162366	163490	62	16	0.967102	0.98	0.98	0.15	N	1	1			Dispensable
94	-	24371760	-1	166258	167817	1	SO_0160	166258	167817	103	21	0.786564	1.02	1.03	0.16	N	1	1			Dispensable
96	hslO	24371763	-1	169814	170674	2	SO_0163	169814	170674	55	13	0.836022	1.02	1.05	0.13	N	1	1			Dispensable
96	hslR	24371764	-1	170700	171098	1	SO_0164	170700	171098	25	5	0.680341	1.02	1.01	0.07	N	1	0			Dispensable
97	gspC	24371765	1	171350	172276	1	SO_0165	171350	172276	53	14	0.959862	0.89	0.87	0.21	N	1	0			Dispensable
97	gspD	24371766	1	172301	174415	2	SO_0166	172301	174415	119	15	0.113137	0.94	0.89	0.23	N	1	0			Dispensable
97	gspF	24371768	1	175981	177204	4	SO_0168	175981	177204	61	15	0.764388	0.55	0.52	0.19	N	1	0			Dispensable
101	-	24371780	1	184305	186314	1	SO_0180	184305	186314	108	23	0.633626	1.01	1.09	0.25	N	1	1			Dispensable
102	-	24371781	1	186395	187441	1	SO_0181	186395	187441	67	19	0.982706	1	1	0.13	N	1	1			Dispensable
104	-	24371783	-1	187837	188319	1	SO_0183	187837	188319	28	10	0.988076	1.02	1.04	0.11	N	1	1			Dispensable
105	-	24371785	1	188996	189526	2	SO_0185	188996	189526	25	7	0.927987	0.93	0.89	0.19	N	1	0			Dispensable
105	-	24371786	1	189555	190100	3	SO_0186	189555	190100	28	7	0.658087	1.04	0.97	0.18	N	1	0			Dispensable
105	-	24371787	1	190156	191379	4	SO_0187	190156	191379	75	20	0.883203	0.99	0.98	0.15	N	1	1			Dispensable
106	-	24371788	1	191382	192473	1	SO_0188	191382	192473	50	13	0.913184	1.03	1.02	0.38	N	1	1			Dispensable
107	-	24371789	1	192488	200056	1	SO_0189	192488	200056	435	90	0.772942	1.02	1.06	0.22	N	1	1			Dispensable
108	nudE	24371790	1	200294	200845	1	SO_0190	200294	200845	28	9	0.94536	1.03	0.99	0.25	N	1	0			Dispensable
109	-	24371793	1	202414	203025	1	SO_0193	202414	203025	44	13	0.970685	0.99	0.98	0.12	N	1	0			Dispensable
110	ybbB	24371795	-1	204956	206086	2	SO_0195	204956	206086	66	16	0.88706	1.03	1.03	0.08	N	1	1			Dispensable
111	-	24371797	-1	207241	208347	1	SO_0197	207241	208347	74	12	0.19419	1.03	1.01	0.13	N	1	1			Dispensable
112	-	24371798	1	208491	209105	1	SO_0198	208491	209105	27	7	0.84983	1.06	1.05	0.2	N	1	1			Dispensable
114	-	24371801	1	210808	211326	1	SO_0202	210808	211326	30	8	0.838209	1	1.02	0.15	N	1	0			Dispensable
114	-	24371802	1	211373	212089	2	SO_0203	211373	212089	36	9	0.860764	1.04	1.08	0.27	N	1	1			Dispensable
115	-	24371803	1	212225	212884	1	SO_0204	212225	212884	39	12	0.964327	1.04	1.05	0.07	N	1	1			Dispensable
117	trmA	24371805	-1	213570	214670	1	SO_0206	213570	214670	64	12	0.308481	0.99	1.03	0.12	N	1	1			Dispensable
119	-	24371807	-1	215641	216105	1	SO_0208	215641	216105	26	6	0.886286	0.95	0.95	0.09	N	1	1			Dispensable
128	scyA	24371862	1	263645	263944	1	SO_0264	263645	263944	25	8	0.94983	0.92	0.98	0.24	N	1	1			Dispensable
129	-	24371863	-1	264025	265272	1	SO_0265	264025	265272	66	17	0.916823	0.96	0.93	0.2	N	1	1			Dispensable
130	ccmF-1	24371864	1	265671	267650	1	SO_0266	265671	267650	132	28	0.751096	0.81	0.8	0.2	N	1	0			Dispensable
130	ccmH	24371866	1	268213	268692	3	SO_0268	268213	268692	34	7	0.664985	0.93	0.92	0.08	N	1	0			Dispensable
130	-	24371867	1	268689	269273	4	SO_0269	268689	269273	38	11	0.971584	1.04	1.04	0.08	N	1	1			Dispensable
132	-	24371871	-1	276635	277180	1	SO_0273	276635	277180	30	10	0.978266	1	1	0.13	N	1	1			Dispensable
136	-	24371880	1	289829	290413	2	SO_0282	289829	290413	32	8	0.806651	1.08	1.11	0.2	N	1	0			Dispensable
136	-	24371881	1	290410	291030	3	SO_0283	290410	291030	41	6	0.455656	1.02	1.04	0.19	N	1	0			Dispensable
136	-	24371882	1	291030	291545	4	SO_0284	291030	291545	35	9	0.847739	0.99	0.88	0.29	N	1	0			Dispensable
136	-	24371883	1	291567	293621	5	SO_0285	291567	293621	150	20	0.0841294	1.02	1.03	0.12	N	1	1			Dispensable
137	-	24371886	1	295460	296872	3	SO_0288	295460	296872	69	17	0.767887	0.95	0.99	0.16	N	1	0			Dispensable
140	-	24371893	-1	301109	301993	1	SO_0295	301109	301993	44	7	0.416702	0.95	0.97	0.06	N	1	1			Dispensable
141	-	24371894	1	302102	303025	1	SO_0296	302102	303025	61	9	0.316173	1.04	1	0.25	N	1	1			Dispensable
142	-	24371895	-1	303044	303610	4	SO_0297	303044	303610	30	9	0.981	0.87	0.8	0.25	N	1	1			Dispensable
143	-	24371899	1	306578	307423	1	SO_0301	306578	307423	39	7	0.438381	1.04	1.03	0.08	N	1	1			Dispensable
145	-	24371900	-1	307975	308481	1	SO_0302	307975	308481	33	14	0.998553	1.03	0.97	0.25	N	1	1			Dispensable
146	-	24371902	1	309390	310352	1	SO_0304	309390	310352	55	13	0.628446	1.07	1.08	0.09	N	1	1			Dispensable
148	-	24371904	-1	311176	312687	1	SO_0306	311176	312687	95	19	0.729093	0.96	1	0.11	N	1	1			Dispensable
149	-	24371906	-1	312988	314208	1	SO_0308	312988	314208	69	11	0.282241	1.05	1.08	0.1	N	1	1			Dispensable
151	-	24371909	1	314976	317336	1	SO_0311	314976	317336	106	22	0.752558	1.05	1.05	0.11	N	1	1			Dispensable
152	-	24371910	-1	317544	318698	1	SO_0312	317544	318698	65	10	0.382103	1.04	1.11	0.35	N	1	1			Dispensable
155	-	24371917	1	325226	326563	1	SO_0319	325226	326563	70	11	0.384343	1.02	1.04	0.11	N	1	0			Dispensable
155	-	24371918	1	326595	327602	2	SO_0320	326595	327602	88	12	0.0247715	1.07	1.06	0.19	N	1	1			Dispensable
158	-	24371921	-1	329121	330053	2	SO_0323	329121	330053	80	11	0.217507	1.06	1.11	0.25	N	1	1			Dispensable
161	-	24371928	1	332721	334175	2	SO_0330	332721	334175	69	13	0.582917	0.96	0.95	0.07	N	1	0			Dispensable
161	-	24371929	1	334175	334480	3	SO_0331	334175	334480	20	5	0.805349	1.06	1.11	0.14	N	1	0			Dispensable
165	-	24371934	1	337352	338875	1	SO_0336	337352	338875	83	10	0.119221	0.98	1.04	0.13	N	1	0			Dispensable
166	-	24371936	-1	339476	339811	2	SO_0338	339476	339811	19	6	0.881375	1.01	0.96	0.25	N	1	1			Dispensable
168	-	24371939	-1	341460	346007	1	SO_0341	341460	346007	291	53	0.426263	1.05	1.04	0.17	N	1	1			Dispensable
169	-	24371940	-1	346264	347457	5	SO_0342	346264	347457	49	12	0.82065	0.83	0.77	0.3	N	1	1			Dispensable
170	-	24371946	-1	354700	355602	1	SO_0348	354700	355602	53	14	0.929836	1.03	1.05	0.1	N	1	0			Dispensable
172	-	24371948	1	357446	358561	1	SO_0350	357446	358561	60	14	0.898345	1.04	1.06	0.17	N	1	1			Dispensable
173	-	24371950	-1	359174	360253	1	SO_0352	359174	360253	69	11	0.336273	0.95	0.93	0.2	N	1	0			Dispensable
176	-	24371953	-1	362346	364010	1	SO_0355	362346	364010	87	15	0.440551	1	1	0.2	N	1	1			Dispensable
178	-	24371955	1	365794	367647	1	SO_0357	365794	367647	106	30	0.966105	0.99	0.95	0.15	N	1	1			Dispensable
180	-	24371960	1	371943	373493	1	SO_0362	371943	373493	92	13	0.183813	0.98	0.93	0.24	N	1	1			Dispensable
181	-	24371961	1	373652	374533	1	SO_0363	373652	374533	44	10	0.916718	1.04	1.03	0.07	N	1	1			Dispensable
182	-	24371962	1	374541	375581	1	SO_0364	374541	375581	53	9	0.464457	0.96	0.95	0.17	N	1	1			Dispensable
183	-	24371963	1	375687	377111	1	SO_0365	375687	377111	67	13	0.710585	0.98	0.98	0.08	N	1	1			Dispensable
184	-	24371964	-1	377127	377945	1	SO_0366	377127	377945	46	9	0.511524	1.03	1.02	0.15	N	1	1			Dispensable
185	-	24371965	1	378250	379365	1	SO_0367	378250	379365	60	16	0.971809	1.02	1	0.07	N	1	1			Dispensable
186	-	24371966	1	379805	382753	1	SO_0368	379805	382753	195	39	0.497396	1.02	1.03	0.19	N	1	1			Dispensable
188	-	24371969	1	384401	384862	2	SO_0371	384401	384862	33	8	0.811895	0.99	0.96	0.13	N	1	1			Dispensable
191	-	24371973	1	389169	389462	1	SO_0377	389169	389462	24	6	0.821103	0.95	0.95	0.12	N	1	1			Dispensable
193	-	24371975	-1	390810	391523	2	SO_0379	390810	391523	49	7	0.298906	0.88	0.92	0.21	N	1	1			Dispensable
193	hsdR-1	24371976	-1	391526	394627	1	SO_0380	391526	394627	219	51	0.9271	1.03	1.03	0.18	N	1	0			Dispensable
194	-	24371977	-1	394897	395895	1	SO_0381	394897	395895	57	10	0.624585	1.09	1.13	0.2	N	1	1			Dispensable
195	hsdS-1	24371978	-1	395983	397302	2	SO_0382	395983	397302	108	27	0.908108	1.07	1.09	0.16	N	1	1			Dispensable
195	hsdM-1	24371979	-1	397292	399049	1	SO_0383	397292	399049	99	20	0.549584	1.03	1.01	0.09	N	1	0			Dispensable
196	-	24371980	-1	399550	400200	1	SO_0384	399550	400200	46	12	0.822586	1.02	1.07	0.23	N	1	1			Dispensable
198	-	24371983	-1	400896	401720	1	SO_0387	400896	401720	55	16	0.931283	1.01	1.02	0.07	N	1	1			Dispensable
199	-	24371984	1	402011	403300	1	SO_0388	402011	403300	78	16	0.757069	1.03	1.02	0.09	N	1	0			Dispensable
199	-	24371985	1	403284	403895	2	SO_0389	403284	403895	38	7	0.562211	1.02	1.02	0.17	N	1	0			Dispensable
201	-	24371987	1	405328	405930	1	SO_0391	405328	405930	48	12	0.87571	1.01	0.96	0.18	N	1	1			Dispensable
202	-	24371988	1	406055	406657	1	SO_0392	406055	406657	37	9	0.875312	1.01	1.02	0.08	N	1	1			Dispensable
203	-	24371990	-1	407220	408188	1	SO_0394	407220	408188	43	8	0.552048	1.01	1.13	0.26	N	1	0			Dispensable
204	prmA	24371991	-1	408364	409245	1	SO_0395	408364	409245	40	12	0.983244	1.04	1.02	0.16	N	1	1			Dispensable
205	frdC	24371992	1	409686	410411	1	SO_0396	409686	410411	44	10	0.761975	0.99	1.07	0.21	N	1	1			Dispensable
206	frdA	24371994	1	411381	413387	2	SO_0398	411381	413387	93	12	0.172915	1.05	1	0.23	N	1	0			Dispensable
208	-	24371998	1	415596	416525	1	SO_0402	415596	416525	48	14	0.971988	1.04	1.03	0.06	N	1	1			Dispensable
209	-	24371999	1	417311	418180	1	SO_0403	417311	418180	60	19	0.993992	0.99	1.03	0.11	N	1	0			Dispensable
209	-	24372000	1	418203	421661	2	SO_0404	418203	421661	224	46	0.884826	1	1.02	0.13	N	1	1			Dispensable
212	-	24372003	1	423730	425049	1	SO_0407	423730	425049	73	11	0.232321	0.92	0.94	0.22	N	1	0			Dispensable
214	-	24372008	-1	427495	428229	2	SO_0412	427495	428229	40	7	0.586355	1	0.94	0.23	N	1	0			Dispensable
215	pilD	24372010	-1	428993	429919	4	SO_0414	428993	429919	54	8	0.374814	0.93	0.82	0.22	N	1	1			Dispensable
215	-	24372011	-1	430085	431356	3	SO_0415	430085	431356	73	12	0.422252	1.08	1.14	0.35	N	1	0			Dispensable
215	-	24372012	-1	431608	433317	2	SO_0416	431608	433317	111	18	0.260474	1.03	1.03	0.11	N	1	0			Dispensable
215	-	24372013	-1	433391	433807	1	SO_0417	433391	433807	29	9	0.944305	1	1.09	0.22	N	1	0			Dispensable
219	ampD	24372016	1	435462	436007	1	SO_0421	435462	436007	26	5	0.677689	1.04	1.04	0.24	N	1	1			Dispensable
220	ampE	24372017	1	436277	437128	1	SO_0422	436277	437128	57	12	0.708583	1	1.04	0.12	N	1	1			Dispensable
222	-	24372022	1	444828	449303	1	SO_0427	444828	449303	276	61	0.954124	0.98	1.01	0.19	N	1	1			Dispensable
223	-	24372023	1	449534	451744	1	SO_0428	449534	451744	167	35	0.745654	0.95	0.92	0.15	N	1	1			Dispensable
224	-	24372024	1	451966	454008	1	SO_0429	451966	454008	110	17	0.24652	1.01	0.99	0.17	N	1	1			Dispensable
225	-	24372026	-1	454705	455358	1	SO_0431	454705	455358	34	7	0.71993	1.09	1.03	0.14	N	1	0			Dispensable
229	-	24372032	1	461211	463781	1	SO_0437	461211	463781	151	26	0.423307	1.04	1.04	0.2	N	1	0			Dispensable
229	-	24372033	1	463857	464660	2	SO_0438	463857	464660	39	10	0.948536	1.03	1.05	0.15	N	1	1			Dispensable
231	-	24372035	-1	465030	468251	1	SO_0440	465030	468251	188	41	0.936163	1.03	0.99	0.17	N	1	1			Dispensable
233	-	24372039	1	472249	473724	2	SO_0444	472249	473724	61	14	0.841867	0.87	0.85	0.19	N	1	1			Dispensable
235	-	24372044	1	475608	477227	3	SO_0449	475608	477227	95	14	0.0906948	0.97	0.95	0.09	N	1	1			Dispensable
236	-	24372045	-1	477300	478463	1	SO_0450	477300	478463	83	21	0.894369	1.05	1.08	0.13	N	1	1			Dispensable
240	-	24372050	-1	480304	482337	2	SO_0455	480304	482337	113	24	0.819474	0.99	0.99	0.11	N	1	0			Dispensable
240	-	24372051	-1	482440	483396	1	SO_0456	482440	483396	56	11	0.668975	1.09	1.1	0.18	N	1	0			Dispensable
242	-	24372054	-1	484359	485840	1	SO_0459	484359	485840	80	20	0.94201	1	1.01	0.14	N	1	1			Dispensable
244	-	24372058	1	487030	487908	1	SO_0463	487030	487908	39	9	0.710174	1	0.98	0.16	N	1	0			Dispensable
244	-	24372059	1	487943	488350	2	SO_0464	487943	488350	18	7	0.992215	1.09	1.06	0.09	N	1	1			Dispensable
246	uvrD	24372062	1	490777	492945	2	SO_0467	490777	492945	108	21	0.70952	0.86	0.86	0.18	N	1	1			Dispensable
251	-	24372067	1	496714	497835	1	SO_0472	496714	497835	70	10	0.219989	1.07	1.04	0.13	N	1	1			Dispensable
254	ccmF-2	24372072	-1	500071	502128	1	SO_0478	500071	502128	125	24	0.497549	1.02	1.05	0.1	N	1	0			Dispensable
255	-	24372073	1	502638	504767	1	SO_0479	502638	504767	113	21	0.505675	1.05	1.07	0.23	N	1	1			Dispensable
258	nrfG	24372076	1	506273	506947	1	SO_0482	506273	506947	34	7	0.606552	0.97	0.95	0.23	N	1	0			Dispensable
258	nrfC	24372077	1	507034	507741	2	SO_0483	507034	507741	34	12	0.977757	1.01	1.02	0.16	N	1	0			Dispensable
258	nrfD	24372078	1	507756	508691	3	SO_0484	507756	508691	54	11	0.716727	0.97	1.02	0.21	N	1	1			Dispensable
259	nosL	24372079	1	508811	509302	1	SO_0485	508811	509302	30	6	0.644394	0.96	0.98	0.09	N	1	0			Dispensable
260	-	24372084	1	512737	514020	1	SO_0490	512737	514020	74	14	0.454741	1.07	1.08	0.19	N	1	1			Dispensable
261	-	24372085	1	514492	516627	1	SO_0491	514492	516627	105	16	0.243009	1.01	1.01	0.11	N	1	1			Dispensable
267	-	24372091	1	521627	523588	1	SO_0497	521627	523588	110	30	0.993785	1.02	1.02	0.21	N	1	1			Dispensable
269	-	24372094	-1	525133	526764	1	SO_0500	525133	526764	63	16	0.952291	1.06	1.08	0.13	N	1	1			Dispensable
270	-	24372095	1	528063	528719	1	SO_0501	528063	528719	33	9	0.940636	0.99	0.98	0.07	N	1	1			Dispensable
272	-	24372097	1	529531	530607	1	SO_0503	529531	530607	65	17	0.983728	1.05	1.02	0.17	N	1	1			Dispensable
275	-	24372099	-1	531716	532459	2	SO_0505	531716	532459	47	12	0.784862	0.98	0.99	0.14	N	1	1			Dispensable
276	-	24372102	1	534068	534856	1	SO_0508	534068	534856	48	8	0.357277	1.01	1.05	0.07	N	1	1			Dispensable
282	-	24372112	1	539029	540387	1	SO_0518	539029	540387	60	11	0.757714	1.04	1.01	0.12	N	1	1			Dispensable
283	-	24372113	1	540393	541694	1	SO_0519	540393	541694	54	10	0.806375	0.94	0.94	0.1	N	1	0			Dispensable
283	-	24372114	1	541742	544969	2	SO_0520	541742	544969	146	29	0.712909	1.04	1.03	0.14	N	1	1			Dispensable
286	-	24372117	-1	546161	547093	1	SO_0523	546161	547093	54	7	0.325685	1.03	1.03	0.08	N	1	1			Dispensable
287	-	24372118	1	547338	548243	1	SO_0524	547326	548243	49	11	0.945302	0.98	0.99	0.17	N	1	0			Dispensable
287	-	24372119	1	548245	549864	2	SO_0525	548245	549864	87	19	0.789376	1.02	1.01	0.11	N	1	1			Dispensable
288	-	24372122	1	550873	551760	3	SO_0528	550873	551760	45	7	0.436943	1	1.02	0.12	N	1	1			Dispensable
291	-	24372129	1	555873	556868	4	SO_0535	555873	556868	54	11	0.743427	0.93	0.92	0.23	N	1	0			Dispensable
292	-	24372133	1	558328	559590	2	SO_0539	558328	559590	70	12	0.543258	0.97	0.96	0.16	N	1	1			Dispensable
294	-	24372135	1	560624	562060	1	SO_0541	560624	562060	80	11	0.207425	1.04	1.06	0.11	N	1	1			Dispensable
295	-	24372136	-1	562104	563459	1	SO_0542	562104	563459	82	12	0.217497	1.01	1.02	0.1	N	1	1			Dispensable
297	-	24372138	1	564464	566617	1	SO_0544	564464	566617	128	30	0.92646	1.02	0.99	0.18	N	1	0			Dispensable
297	-	24372139	1	567052	568779	3	SO_0545	567052	568779	102	16	0.268806	1.03	1.03	0.14	N	1	1			Dispensable
298	rimK-1	24372140	1	568931	569836	1	SO_0546	568931	569836	53	14	0.95522	1.03	0.99	0.12	N	1	1			Dispensable
303	-	24372145	1	572668	573177	1	SO_0551	572668	573177	33	7	0.785955	0.93	0.93	0.12	N	1	1			Dispensable
305	-	24372147	-1	573650	574006	1	SO_0553	573650	574006	21	6	0.918852	1	1.02	0.1	N	1	1			Dispensable
307	-	24372149	-1	574760	576514	1	SO_0555	574760	576514	94	15	0.25152	1.03	1.02	0.21	N	1	1			Dispensable
308	-	24372150	-1	576654	576962	1	SO_0556	576654	576962	11	5	0.980927	1.04	1	0.15	N	1	1			Dispensable
310	smtA	24372152	-1	578052	578834	1	SO_0558	578052	578834	36	8	0.671469	1.09	1.02	0.24	N	1	1			Dispensable
311	-	24372153	1	579229	580059	1	SO_0559	579229	580059	39	9	0.821647	0.99	1.04	0.13	N	1	1			Dispensable
316	-	24372157	1	585522	586511	1	SO_0564	585522	586511	60	10	0.258983	1.02	1.02	0.12	N	1	1			Dispensable
317	-	24372159	1	587408	588187	2	SO_0566	587408	588187	50	8	0.491087	0.97	0.98	0.07	N	1	1			Dispensable
319	-	24372162	-1	589618	590592	2	SO_0569	589618	590592	60	13	0.814727	1.02	1.03	0.12	N	1	1			Dispensable
320	-	24372165	1	592180	592986	1	SO_0572	592180	592986	48	9	0.71847	1.05	1.02	0.15	N	1	1			Dispensable
322	hepA	24372168	-1	594280	597186	1	SO_0575	594280	597186	151	28	0.649505	1.01	1.01	0.17	N	1	1			Dispensable
323	-	24372169	1	597575	598969	1	SO_0576	597575	598969	93	18	0.706359	1.01	1.02	0.13	N	1	1			Dispensable
324	-	24372170	1	599381	602947	1	SO_0577	599381	602947	198	45	0.973037	0.81	0.82	0.19	N	1	1			Dispensable
325	-	24372171	1	603077	605479	1	SO_0578	603077	605479	139	26	0.54749	0.99	0.91	0.21	N	1	1			Dispensable
328	tpm	24372175	1	608019	608675	1	SO_0582	608019	608675	33	7	0.818091	1.11	1.09	0.1	N	1	1			Dispensable
330	-	24372177	1	609335	610909	1	SO_0584	609335	610909	84	16	0.538446	1.01	1.02	0.13	N	1	1			Dispensable
333	-	24372181	-1	613120	616323	1	SO_0588	613120	616323	174	26	0.230079	0.99	0.98	0.13	N	1	0			Dispensable
337	-	24372186	1	621282	621833	1	SO_0595	621282	621833	37	10	0.765735	0.97	0.89	0.17	N	1	1			Dispensable
340	yjeF	24372189	1	623398	624897	1	SO_0598	623398	624897	75	12	0.386192	0.99	0.97	0.11	N	1	0			Dispensable
340	mutL	24372192	1	626850	628745	4	SO_0601	626850	628745	104	15	0.30648	1.01	0.99	0.17	N	1	0			Dispensable
340	hflX	24372195	1	630052	631359	7	SO_0604	630052	631359	69	11	0.404536	0.88	0.86	0.13	N	1	0			Dispensable
340	hflC	24372197	1	632545	633438	9	SO_0606	632545	633438	61	13	0.849415	1.01	1.02	0.11	N	1	1			Dispensable
343	-	24372205	1	638364	640844	1	SO_0614	638364	640844	160	28	0.540693	1.01	0.96	0.16	N	1	1			Dispensable
344	-	24372206	1	641032	642177	1	SO_0615	641032	642177	76	13	0.553215	0.93	0.88	0.16	N	1	1			Dispensable
348	-	24372212	-1	648335	649663	3	SO_0621	648335	649663	81	12	0.303124	0.93	0.86	0.23	N	1	1			Dispensable
348	-	24372213	-1	649660	650334	2	SO_0622	649660	650334	42	7	0.531575	1.02	0.97	0.2	N	1	0			Dispensable
351	-	24372218	-1	652739	653296	1	SO_0627	652739	653296	29	5	0.696948	1.12	1.22	0.38	N	1	1			Dispensable
352	-	24372219	1	653468	655654	1	SO_0628	653468	655654	120	28	0.965259	1.04	1.02	0.13	N	1	1			Dispensable
353	nosA	24372221	1	655861	657867	1	SO_0630	655861	657867	128	27	0.780599	1.04	1.04	0.16	N	1	1			Dispensable
354	hrpB	24372223	1	658076	660583	1	SO_0632	658076	660583	105	17	0.345071	0.93	0.95	0.08	N	1	1			Dispensable
355	mrcB	24372224	1	660661	662967	1	SO_0633	660661	662967	125	25	0.76677	0.94	0.91	0.25	N	1	0			Dispensable
356	-	24372227	-1	663421	663915	3	SO_0636	663421	663915	21	7	0.976058	1	0.97	0.14	N	1	1			Dispensable
357	-	24372230	-1	664604	667717	1	SO_0639	664604	667717	167	42	0.994794	1.03	1.02	0.21	N	1	1			Dispensable
358	-	24372231	1	668166	669164	1	SO_0640	668166	669164	53	9	0.418889	0.97	0.94	0.24	N	1	1			Dispensable
360	-	24372234	1	670490	672637	1	SO_0643	670490	672637	104	24	0.900993	1.02	1.06	0.27	N	1	1			Dispensable
361	-	24372235	1	672706	673425	1	SO_0644	672706	673425	40	8	0.683221	1.02	0.93	0.18	N	1	1			Dispensable
362	-	24372236	1	673483	674028	1	SO_0645	673483	674028	31	6	0.63218	0.99	1	0.13	N	1	0			Dispensable
363	-	24372242	1	675979	676584	2	SO_0651	675979	676584	42	9	0.844359	0.96	0.93	0.26	N	1	0			Dispensable
364	-	24372244	1	677098	677898	1	SO_0653	677098	677898	63	18	0.894091	1.03	1.02	0.1	N	1	0			Dispensable
364	-	24372245	1	677934	678491	2	SO_0654	677934	678491	38	9	0.875408	1.01	0.96	0.33	N	1	0			Dispensable
364	-	24372246	1	678530	678958	3	SO_0655	678530	678958	38	10	0.899947	0.99	0.89	0.27	N	1	1			Dispensable
365	-	24372251	1	681154	681759	5	SO_0660	681154	681759	25	6	0.92572	1.05	1.04	0.03	N	1	1			Dispensable
366	-	24372253	1	682065	682412	2	SO_0662	682065	682412	18	5	0.91165	1.03	1.05	0.1	N	1	0			Dispensable
367	-	24372257	1	683539	685179	1	SO_0666	683539	685179	76	16	0.891994	1.06	1.01	0.27	N	1	0			Dispensable
367	-	24372258	1	685179	686780	2	SO_0667	685179	686780	67	11	0.444829	1.01	1.04	0.16	N	1	0			Dispensable
367	-	24372259	1	686773	688110	3	SO_0668	686773	688110	64	12	0.581943	1.05	1.01	0.15	N	1	0			Dispensable
368	-	24372261	-1	688755	689648	1	SO_0670	688755	689648	60	14	0.812672	1.04	1	0.15	N	1	1			Dispensable
369	-	24372262	1	689864	690100	1	SO_0671	689864	690100	14	5	0.928093	1.06	1.12	0.26	N	1	0			Dispensable
371	-	24372265	1	692234	693403	1	SO_0674	692234	693403	54	8	0.501572	1.01	1.01	0.35	N	1	0			Dispensable
371	-	24372266	1	693403	694323	2	SO_0675	693403	694323	50	12	0.827013	1.03	1.08	0.17	N	1	1			Dispensable
372	-	24372269	1	695283	695726	3	SO_0678	695283	695726	24	8	0.994809	1.06	1.09	0.17	N	1	0			Dispensable
373	-	24372271	1	696621	700547	1	SO_0680	696621	700547	185	37	0.850337	0.99	0.99	0.15	N	1	1			Dispensable
374	-	24372273	1	700922	703417	2	SO_0682	700922	703417	146	40	0.999243	1.03	1	0.14	N	1	0			Dispensable
374	-	24372274	1	703429	703908	3	SO_0683	703429	703908	36	11	0.968326	1	1.09	0.22	N	1	1			Dispensable
376	-	24372278	1	705616	705918	2	SO_0687	705616	705918	24	5	0.792513	1.07	1.1	0.08	N	1	0			Dispensable
376	-	24372279	1	705915	707714	3	SO_0688	705915	707714	89	17	0.787388	0.97	0.99	0.22	N	1	0			Dispensable
376	-	24372280	1	707711	707932	4	SO_0689	707711	707932	16	6	0.977539	0.95	0.98	0.11	N	1	1			Dispensable
377	-	24372281	1	708075	708836	1	SO_0690	708075	708836	53	16	0.985912	1	1.03	0.09	N	1	1			Dispensable
378	-	24372282	1	709237	709641	1	SO_0691	709237	709641	21	5	0.759787	0.81	0.81	0.18	N	1	1			Dispensable
381	dipZ	24372287	-1	714174	716006	2	SO_0696	714174	716006	105	25	0.966897	0.79	0.84	0.24	N	1	1			Dispensable
385	-	24372293	-1	719084	720442	1	SO_0702	719084	720442	73	16	0.807128	0.94	0.92	0.22	N	1	1			Dispensable
387	-	24372297	1	723308	724609	2	SO_0706	723308	724609	80	12	0.366081	1	1.04	0.11	N	1	1			Dispensable
388	-	24372299	-1	725665	726876	3	SO_0708	725665	726876	57	9	0.546049	0.99	0.98	0.12	N	1	0			Dispensable
393	-	24372310	-1	734402	736645	1	SO_0719	734402	736645	143	27	0.60996	1.02	1.01	0.17	N	1	1			Dispensable
397	-	24372317	1	741023	742435	1	SO_0726	741023	742435	73	11	0.300721	1.02	1.01	0.08	N	1	1			Dispensable
403	-	24372324	-1	748237	748848	1	SO_0733	748237	748848	23	7	0.941924	1	1	0.11	N	1	1			Dispensable
404	-	24372325	1	749154	749510	1	SO_0734	749154	749510	18	4	0.87483	1.03	1.08	0.14	N	1	0			Dispensable
404	-	24372326	1	749512	750462	2	SO_0735	749512	750462	54	7	0.326792	1.01	1.08	0.22	N	1	1			Dispensable
405	-	24372327	-1	750477	751271	1	SO_0736	750477	751271	60	15	0.948678	1.01	1.04	0.19	N	1	1			Dispensable
406	-	24372328	1	751569	753647	1	SO_0737	751569	753647	136	30	0.894277	1.01	1.03	0.15	N	1	1			Dispensable
408	-	24372329	-1	756464	757399	1	SO_0740	756464	757399	54	9	0.48645	1.09	1.02	0.27	N	1	1			Dispensable
409	ggt-1	24372330	-1	757617	759254	1	SO_0741	757617	759254	87	20	0.942679	0.96	0.99	0.13	N	1	1			Dispensable
414	-	24372338	1	766254	766847	1	SO_0749	766254	766847	37	6	0.491044	1.06	1.01	0.18	N	1	0			Dispensable
416	-	24372342	-1	769028	769285	1	SO_0753	769028	769285	17	7	0.990154	1.11	1.16	0.16	N	1	1			Dispensable
417	-	24372343	-1	769396	771186	1	SO_0754	769396	771186	120	17	0.133777	0.96	0.94	0.2	N	1	1			Dispensable
420	-	24372346	-1	773234	774421	1	SO_0757	773234	774421	69	11	0.351636	0.97	0.99	0.14	N	1	1			Dispensable
425	-	24372353	-1	778043	778852	1	SO_0764	778043	778852	36	7	0.758518	0.94	0.93	0.15	N	1	1			Dispensable
426	-	24372355	-1	779788	780609	1	SO_0766	779788	780609	46	10	0.896618	1.09	1.1	0.15	N	1	0			Dispensable
429	-	24372357	1	781957	782589	1	SO_0768	781957	782589	36	7	0.592415	1.05	0.99	0.19	N	1	1			Dispensable
432	-	24372360	-1	784496	784885	1	SO_0771	784496	784885	23	5	0.810736	0.94	1	0.24	N	1	1			Dispensable
446	-	24372380	1	804249	805112	1	SO_0791	804249	805112	57	13	0.76506	1.03	1.03	0.11	N	1	1			Dispensable
449	-	24372384	1	807005	808783	1	SO_0795	806585	808783	115	24	0.769418	1.01	1.04	0.21	N	1	1			Dispensable
450	-	24372385	-1	808860	809771	1	SO_0796	808860	809771	63	10	0.228735	1.04	1.05	0.12	N	1	1			Dispensable
451	-	24372387	-1	810487	812649	1	SO_0798	810487	812649	111	18	0.425365	1.01	1.05	0.15	N	1	0			Dispensable
453	-	24372390	-1	813428	814342	1	SO_0801	813428	814342	41	12	0.99081	0.94	0.98	0.09	N	1	1			Dispensable
454	-	24372391	1	814692	816053	1	SO_0802	814692	816053	75	11	0.290095	1.03	1.02	0.08	N	1	1			Dispensable
457	-	24372395	1	817728	819494	1	SO_0806	817728	819494	95	18	0.748389	0.97	0.92	0.3	N	1	1			Dispensable
461	rihA	24372400	-1	822729	823685	1	SO_0811	822729	823685	54	8	0.528948	0.99	1	0.18	N	1	0			Dispensable
462	-	24372401	1	823889	825235	1	SO_0812	823889	825235	73	12	0.629307	0.98	1	0.09	N	1	0			Dispensable
462	-	24372402	1	825239	826681	2	SO_0813	825239	826681	73	14	0.712806	1.02	1.01	0.19	N	1	1			Dispensable
464	-	24372405	1	829377	830105	1	SO_0816	829377	830105	42	9	0.773211	1.01	1.06	0.16	N	1	1			Dispensable
468	-	24372409	1	834972	836189	1	SO_0820	834972	836189	55	11	0.742025	1.03	1.09	0.22	N	1	0			Dispensable
468	-	24372410	1	836192	838162	2	SO_0821	836192	838162	98	13	0.229766	1.05	1.02	0.09	N	1	0			Dispensable
469	-	24372412	-1	839663	840787	1	SO_0823	839663	840787	61	8	0.195552	1.02	0.98	0.12	N	1	1			Dispensable
470	-	24372413	-1	840992	841354	1	SO_0824	840992	841354	17	4	0.861158	1.03	1.03	0.11	N	1	1			Dispensable
471	-	24372415	-1	841777	843468	1	SO_0826	841777	843468	84	14	0.581845	1.05	1.04	0.15	N	1	1			Dispensable
473	-	24372417	-1	846823	847884	1	SO_0828	846823	847884	71	13	0.711463	1.02	1.01	0.08	N	1	1			Dispensable
474	-	24372419	-1	848099	849463	1	SO_0830	848099	849463	83	15	0.628773	1.02	1.02	0.15	N	1	1			Dispensable
475	endA	24372422	-1	851317	852093	1	SO_0833	851317	852093	48	8	0.373396	0.98	0.96	0.18	N	1	0			Dispensable
476	-	24372423	-1	852232	852852	1	SO_0834	852232	852852	36	9	0.94898	0.98	0.98	0.05	N	1	1			Dispensable
478	-	24372426	1	854515	855312	1	SO_0837	854515	855312	44	10	0.881932	0.99	1.07	0.21	N	1	1			Dispensable
479	-	24372428	-1	855541	856452	1	SO_0839	855541	856452	49	7	0.394868	0.85	0.79	0.18	N	1	1			Dispensable
481	-	24372430	1	861295	862764	1	SO_0841	861295	862764	93	18	0.715298	1.06	1.09	0.13	N	1	1			Dispensable
483	-	24372432	-1	865510	866391	1	SO_0843	865510	866391	52	12	0.856852	0.98	1.02	0.24	N	1	1			Dispensable
485	napD	24372438	-1	871506	871790	1	SO_0849	871506	871790	19	5	0.939524	0.97	0.99	0.08	N	1	0			Dispensable
486	-	24372439	-1	872300	873928	5	SO_0850	872300	873928	101	13	0.256578	1	0.98	0.12	N	1	1			Dispensable
486	-	24372441	-1	874489	874896	3	SO_0852	874489	874896	26	9	0.991115	1.01	1.01	0.14	N	1	0			Dispensable
486	-	24372442	-1	874887	875321	2	SO_0853	874887	875321	21	6	0.95803	1.04	1.1	0.24	N	1	0			Dispensable
487	-	24372444	-1	875921	877198	3	SO_0855	875921	877198	63	8	0.170397	0.98	0.98	0.03	N	1	1			Dispensable
487	-	24372445	-1	877195	879888	2	SO_0856	877195	879888	173	30	0.435765	1.01	1.02	0.22	N	1	0			Dispensable
487	-	24372446	-1	879890	880561	1	SO_0857	879890	880561	35	7	0.862875	0.99	0.95	0.17	N	1	0			Dispensable
489	-	24372448	1	882701	887998	1	SO_0859	882701	887998	295	53	0.704405	1.03	1.02	0.15	N	1	0			Dispensable
492	-	24372452	1	891662	892267	1	SO_0863	891662	892267	41	9	0.849648	1.05	1.04	0.36	N	1	1			Dispensable
493	-	24372453	1	892542	893309	1	SO_0864	892542	893309	53	10	0.581551	1.04	0.98	0.15	N	1	1			Dispensable
494	-	24372454	-1	893523	895031	2	SO_0865	893523	895031	83	10	0.299254	1.06	1	0.19	N	1	1			Dispensable
495	-	24372456	1	895915	898371	1	SO_0867	895915	898371	147	34	0.968566	1.01	1.02	0.21	N	1	1			Dispensable
498	-	24372462	-1	903099	903998	2	SO_0873	903099	903998	43	8	0.727726	1.01	1.02	0.08	N	1	1			Dispensable
499	sfsA	24372464	-1	904739	905443	1	SO_0875	904739	905443	45	10	0.641769	1.01	1.02	0.09	N	1	1			Dispensable
500	pepB	24372465	1	905612	906904	1	SO_0876	905612	906904	59	16	0.971336	0.97	0.94	0.14	N	1	1			Dispensable
503	-	24372469	-1	909203	910186	1	SO_0880	909203	910186	58	9	0.322317	1	1	0.1	N	1	0			Dispensable
504	-	24372471	1	910851	912452	2	SO_0882	910851	912452	90	21	0.893027	0.99	0.96	0.14	N	1	0			Dispensable
504	-	24372472	1	912465	912875	3	SO_0883	912465	912875	23	5	0.720619	1.03	1.03	0.08	N	1	1			Dispensable
506	-	24372474	-1	913424	915337	1	SO_0885	913424	915337	98	22	0.882387	1.02	1.04	0.21	N	1	1			Dispensable
509	-	24372477	1	917169	918875	1	SO_0888	917169	918875	76	12	0.268195	0.98	1	0.06	N	1	1			Dispensable
510	-	24372478	1	918976	919188	1	SO_0889	918976	919188	14	4	0.910246	1.18	1.18	0.2	N	1	1			Dispensable
511	-	24372479	1	919310	920074	1	SO_0890	919310	920074	67	19	0.870475	1.02	0.99	0.18	N	1	1			Dispensable
516	dbpA	24372485	1	924809	926185	1	SO_0897	924809	926185	87	14	0.382755	0.99	1.01	0.13	N	1	1			Dispensable
517	-	24372488	-1	927436	928476	1	SO_0900	927436	928476	57	10	0.410082	0.99	1.02	0.16	N	1	0			Dispensable
519	-	24372497	-1	935278	935841	1	SO_0909	935278	935841	44	7	0.372544	1.07	1.06	0.09	N	1	0			Dispensable
520	-	24372498	-1	936194	937228	1	SO_0910	936194	937228	59	13	0.834463	1.02	0.99	0.24	N	1	1			Dispensable
523	-	24372502	-1	941756	944206	1	SO_0915	941756	944206	164	24	0.16208	1.03	1.01	0.17	N	1	1			Dispensable
524	-	24372503	-1	944481	945410	1	SO_0916	944481	945410	61	11	0.550651	0.97	0.99	0.07	N	1	1			Dispensable
525	yjjX	24372504	-1	945565	946104	1	SO_0917	945565	946104	26	5	0.694116	1.13	1.07	0.17	N	1	1			Dispensable
526	aac	24372505	1	946387	948954	1	SO_0918	946387	948954	152	26	0.401783	0.99	1	0.2	N	1	1			Dispensable
533	-	24372512	-1	954005	955012	1	SO_0925	954005	955012	56	11	0.646199	1.01	1.02	0.11	N	1	1			Dispensable
534	-	24372513	1	955094	955708	1	SO_0926	955094	955708	42	8	0.61837	1.02	0.99	0.17	N	1	1			Dispensable
536	-	24372515	1	956612	957565	1	SO_0928	956612	957565	48	11	0.76721	0.96	0.98	0.27	N	1	1			Dispensable
539	-	24372521	1	965457	966194	1	SO_0934	965457	966194	51	10	0.575054	0.98	0.98	0.15	N	1	1			Dispensable
541	-	24372524	1	968818	969357	2	SO_0937	968818	969357	37	8	0.832103	1.08	1.14	0.2	N	1	1			Dispensable
544	-	24372529	1	972576	973976	1	SO_0942	972576	973976	86	15	0.615724	1.04	1.01	0.13	N	1	1			Dispensable
545	-	24372530	-1	973957	976194	1	SO_0943	973957	976194	132	39	0.998997	0.91	0.87	0.19	N	1	1			Dispensable
546	-	24372531	-1	976359	977147	1	SO_0944	976359	977147	45	9	0.704739	1.06	1.05	0.09	N	1	1			Dispensable
547	-	24372532	-1	977233	980436	2	SO_0945	977233	980436	211	49	0.95553	1.02	1	0.23	N	1	1			Dispensable
547	-	24372533	-1	980436	981563	1	SO_0946	980436	981563	72	17	0.941439	0.99	1.01	0.09	N	1	0			Dispensable
548	srmB	24372534	-1	982197	983459	1	SO_0947	982197	983459	60	10	0.536491	1.03	1.07	0.16	N	1	1			Dispensable
552	dsbC	24372538	1	987534	988259	1	SO_0951	987534	988259	44	13	0.957993	1.02	1.07	0.15	N	1	0			Dispensable
552	recJ	24372539	1	988352	990076	2	SO_0952	988352	990076	78	14	0.640599	0.97	0.96	0.13	N	1	0			Dispensable
553	ahpC	24372545	-1	993033	993602	1	SO_0958	993033	993602	26	5	0.804707	0.99	0.89	0.21	N	1	0			Dispensable
554	pepA-1	24372546	-1	993944	995479	1	SO_0959	993944	995479	79	13	0.475144	0.98	1	0.15	N	1	1			Dispensable
555	-	24372547	-1	995569	996312	1	SO_0960	995569	996312	39	9	0.848914	1.01	1.02	0.14	N	1	1			Dispensable
556	-	24372548	1	996496	996948	1	SO_0961	996403	996948	32	8	0.927025	1.05	1.01	0.13	N	1	1			Dispensable
557	-	24372549	1	997194	997718	1	SO_0962	997194	997718	32	7	0.749356	0.97	0.91	0.16	N	1	1			Dispensable
560	-	24372554	-1	999715	1000233	1	SO_0967	999715	1000233	33	9	0.964558	1.03	1.03	0.23	N	1	1			Dispensable
564	-	24372562	-1	1005492	1006916	1	SO_0975	1005492	1006916	101	14	0.132971	0.99	1.07	0.21	N	1	0			Dispensable
566	-	24372564	1	1007685	1008182	1	SO_0977	1007685	1008182	37	6	0.535309	0.92	0.94	0.15	N	1	1			Dispensable
568	rumB	24372567	1	1009614	1010762	1	SO_0980	1009614	1010762	56	8	0.327189	1	1.01	0.11	N	1	1			Dispensable
569	-	24372568	-1	1010794	1011435	1	SO_0981	1010794	1011435	42	9	0.726179	1.11	1.12	0.17	N	1	1			Dispensable
570	-	24372571	1	1012683	1013642	3	SO_0984	1012683	1013642	61	13	0.770615	1.02	1.07	0.23	N	1	1			Dispensable
572	-	24372574	1	1015101	1016765	1	SO_0987	1015101	1016765	103	13	0.164823	1.03	1.09	0.18	N	1	1			Dispensable
573	-	24372575	-1	1016861	1021147	1	SO_0988	1016861	1021147	204	43	0.908676	1.02	1.03	0.15	N	1	1			Dispensable
574	-	24372576	1	1021392	1022282	1	SO_0989	1021392	1022282	51	7	0.534248	1.09	1.14	0.17	N	1	1			Dispensable
575	-	24372577	-1	1022287	1023978	1	SO_0990	1022287	1023978	121	22	0.541406	1.03	0.98	0.13	N	1	1			Dispensable
579	-	24372583	1	1028752	1029684	1	SO_0997	1028752	1029684	57	11	0.741238	1.02	1.03	0.12	N	1	0			Dispensable
581	-	24372586	1	1031124	1032710	1	SO_1000	1031124	1032710	121	20	0.354897	1.07	1.02	0.11	N	1	1			Dispensable
583	-	24372588	-1	1034034	1036346	1	SO_1002	1034034	1036346	140	17	0.0507498	0.99	1.05	0.15	N	1	1			Dispensable
584	-	24372589	-1	1036510	1038243	2	SO_1003	1036510	1038243	99	17	0.392475	1.03	1.04	0.16	N	1	1			Dispensable
584	-	24372590	-1	1038253	1040361	1	SO_1004	1038253	1040361	134	21	0.300267	0.98	1.02	0.14	N	1	0			Dispensable
585	-	24372592	1	1040789	1041751	1	SO_1006	1040789	1041751	53	12	0.868264	1.1	1.09	0.16	N	1	1			Dispensable
586	-	24372593	1	1042150	1043730	1	SO_1007	1042150	1043730	75	14	0.713614	0.98	0.97	0.24	N	1	1			Dispensable
587	-	24372594	1	1043987	1044865	1	SO_1008	1043987	1044865	47	7	0.258289	1.22	1.18	0.23	N	1	1			Dispensable
603	-	24372631	1	1083327	1084163	1	SO_1045	1083327	1084163	57	11	0.753161	1.1	1.08	0.23	N	1	1			Dispensable
604	-	24372632	-1	1084167	1085057	1	SO_1046	1084167	1085057	41	7	0.717624	1.1	1.11	0.15	N	1	1			Dispensable
606	-	24372635	1	1086745	1087221	1	SO_1049	1086745	1087221	17	4	0.870224	1.07	1.15	0.24	N	1	1			Dispensable
608	mdoD	24372637	1	1087671	1089464	1	SO_1051	1087671	1089464	102	19	0.534252	1.01	1.05	0.13	N	1	1			Dispensable
610	-	24372639	1	1091257	1092105	1	SO_1053	1091257	1092105	55	13	0.953396	0.98	0.98	0.15	N	1	1			Dispensable
612	-	24372640	1	1093490	1094878	1	SO_1055	1093490	1094878	81	16	0.549368	0.98	0.96	0.28	N	1	1			Dispensable
613	-	24372641	-1	1094947	1096839	1	SO_1056	1094947	1096839	101	13	0.123868	0.99	0.95	0.16	N	1	1			Dispensable
614	-	24372644	-1	1097332	1099965	1	SO_1059	1097332	1099965	156	26	0.390871	1.03	1.04	0.16	N	1	1			Dispensable
615	-	24372646	-1	1100866	1102266	4	SO_1061	1100866	1102266	91	18	0.768486	1.05	1.05	0.18	N	1	0			Dispensable
615	-	24372649	-1	1103088	1104038	1	SO_1064	1103088	1104038	54	8	0.391087	1.03	1	0.15	N	1	0			Dispensable
616	fkpA	24372650	1	1104192	1104959	1	SO_1065	1104192	1104959	42	8	0.729713	0.99	0.94	0.19	N	1	1			Dispensable
617	-	24372651	1	1105523	1108138	1	SO_1066	1105523	1108138	173	30	0.516417	0.99	1.01	0.16	N	1	1			Dispensable
622	-	24372656	-1	1111521	1112114	1	SO_1071	1111521	1112114	40	7	0.700116	1.07	1.06	0.26	N	1	1			Dispensable
623	-	24372657	1	1112703	1114178	1	SO_1072	1112703	1114178	73	14	0.823081	0.96	0.85	0.24	N	1	1			Dispensable
625	-	24372660	1	1116151	1118307	1	SO_1075	1116151	1118307	131	19	0.110895	0.96	1	0.13	N	1	1			Dispensable
631	-	24372670	-1	1125513	1126112	1	SO_1086	1125513	1126112	46	11	0.856794	1.03	1.02	0.18	N	1	1			Dispensable
633	-	24372674	1	1128548	1129387	1	SO_1090	1128548	1129387	50	9	0.734963	1.02	1.01	0.26	N	1	1			Dispensable
634	-	24372675	-1	1129590	1130480	1	SO_1091	1129590	1130480	78	15	0.672148	0.96	0.94	0.22	N	1	1			Dispensable
635	-	24372676	1	1130671	1131450	1	SO_1092	1130671	1131450	47	8	0.453338	1.02	1	0.17	N	1	1			Dispensable
639	-	24372680	-1	1135785	1138922	1	SO_1096	1135785	1138922	210	40	0.853196	1.02	1.01	0.18	N	1	1			Dispensable
640	-	24372681	-1	1139134	1140267	1	SO_1097	1139134	1140267	68	15	0.907797	1.01	1	0.25	N	1	1			Dispensable
641	-	24372682	1	1140635	1141183	1	SO_1098	1140635	1141183	40	10	0.915722	1.08	1.13	0.21	N	1	1			Dispensable
642	bolA	24372683	1	1141356	1141649	1	SO_1099	1141356	1141649	15	5	0.984336	0.94	0.97	0.19	N	1	1			Dispensable
643	-	24372684	1	1141864	1142976	1	SO_1100	1141864	1142976	57	16	0.987782	1.01	1	0.13	N	1	1			Dispensable
645	-	24372686	1	1143783	1145834	1	SO_1102	1143783	1145834	125	20	0.420809	1.02	1.02	0.23	N	1	1			Dispensable
647	bfr2	24372695	1	1153719	1154192	1	SO_1111	1153719	1154192	25	7	0.946808	1.17	1.14	0.23	N	1	0			Dispensable
649	dinP	24372697	1	1157158	1158231	1	SO_1114	1157158	1158231	65	11	0.47562	0.97	0.97	0.08	N	1	1			Dispensable
650	pepD	24372698	-1	1158327	1159787	2	SO_1115	1158327	1159787	73	11	0.550473	1.13	1.12	0.16	N	1	1			Dispensable
651	-	24372700	1	1160006	1161559	1	SO_1117	1160006	1161559	86	9	0.105507	1.03	1.05	0.07	N	1	1			Dispensable
656	-	24372708	-1	1167521	1168441	1	SO_1125	1167521	1168441	73	13	0.582428	1	0.92	0.22	N	1	1			Dispensable
660	-	24372715	1	1174225	1174659	1	SO_1132	1174225	1174659	27	9	0.976012	1.08	1.07	0.09	N	1	1			Dispensable
662	-	24372718	1	1175891	1176739	1	SO_1135	1175891	1176739	60	11	0.615101	1.07	1.02	0.19	N	1	1			Dispensable
663	-	24372719	1	1177348	1178691	1	SO_1136	1177348	1178691	64	13	0.852174	1.04	1.03	0.25	N	1	1			Dispensable
664	-	24372720	1	1178905	1179714	1	SO_1137	1178905	1179714	33	8	0.689166	1.02	1	0.07	N	1	1			Dispensable
665	fklB	24372722	1	1180088	1180705	1	SO_1139	1180088	1180705	32	8	0.901743	0.82	0.8	0.17	N	1	1			Dispensable
668	-	24372726	-1	1186243	1187010	2	SO_1143	1186243	1187010	36	6	0.513795	1.02	0.99	0.14	N	1	1			Dispensable
668	-	24372727	-1	1187307	1188395	1	SO_1144	1187307	1188395	61	9	0.274005	1.04	1.01	0.13	N	1	0			Dispensable
670	-	24372731	1	1191408	1192541	1	SO_1148	1191408	1192541	68	12	0.470157	1.06	1.08	0.29	N	1	1			Dispensable
674	-	24372736	1	1196192	1196977	1	SO_1153	1196192	1196977	41	7	0.715875	1.07	1.04	0.11	N	1	0			Dispensable
674	-	24372737	1	1197019	1198011	2	SO_1154	1197019	1198011	59	9	0.423319	1.01	1.03	0.12	N	1	1			Dispensable
676	-	24372739	1	1199204	1201351	1	SO_1156	1199204	1201351	132	25	0.782063	0.98	1	0.17	N	1	0			Dispensable
676	-	24372740	1	1201380	1202546	2	SO_1157	1201380	1202546	66	13	0.598959	1.04	1.04	0.11	N	1	1			Dispensable
680	-	24372748	-1	1207687	1208538	10	SO_1165	1207687	1208538	68	17	0.79061	1	1	0.11	N	1	0			Dispensable
680	-	24372749	-1	1208522	1209586	9	SO_1166	1208522	1209586	70	16	0.941784	1.07	1.03	0.17	N	1	0			Dispensable
682	-	24372759	-1	1219078	1219569	5	SO_1176	1219078	1219569	40	8	0.834283	1	0.99	0.21	N	1	1			Dispensable
682	-	24372763	-1	1222546	1223613	1	SO_1180	1222546	1223613	59	14	0.921827	0.93	0.81	0.26	N	1	0			Dispensable
683	miaB	24372764	-1	1223880	1225304	1	SO_1181	1223880	1225304	58	12	0.827022	0.95	0.92	0.1	N	1	1			Dispensable
684	-	24372765	-1	1225444	1225764	1	SO_1182	1225444	1225764	21	5	0.877323	1	1.04	0.06	N	1	1			Dispensable
688	-	24372772	1	1232787	1233302	2	SO_1189	1232787	1233302	30	7	0.892263	1.01	1.02	0.06	N	1	1			Dispensable
689	-	24372773	1	1233332	1234150	1	SO_1190	1233332	1234150	59	8	0.264462	0.98	1.05	0.23	N	1	1			Dispensable
692	secD	24372776	1	1235992	1237848	1	SO_1193	1235992	1237848	110	15	0.213342	1.05	1.02	0.22	N	1	0			Dispensable
692	secF	24372777	1	1237851	1238735	2	SO_1194	1237851	1238735	63	9	0.473032	1.03	1.01	0.12	N	1	1			Dispensable
693	-	24372778	-1	1238792	1239091	1	SO_1195	1238792	1239091	13	6	0.998099	1.06	1.08	0.05	N	1	1			Dispensable
694	rrmJ	24372779	1	1239182	1239811	1	SO_1196	1239182	1239811	31	6	0.706765	0.98	1	0.13	N	1	0			Dispensable
699	-	161486830	1	1257113	1258015	1	SO_1210	1257167	1258015	64	12	0.727276	1.05	1.07	0.14	N	1	1			Dispensable
703	-	24372796	1	1262531	1263382	1	SO_1215	1262531	1263382	63	9	0.248581	0.99	1.01	0.19	N	1	1			Dispensable
705	-	24372803	-1	1268276	1269499	1	SO_1222	1268276	1269499	69	15	0.896479	0.97	1.02	0.16	N	1	1			Dispensable
707	-	24372805	1	1270673	1271659	1	SO_1224	1270673	1271659	48	11	0.923092	1.05	1.07	0.13	N	1	1			Dispensable
708	-	24372806	-1	1271672	1274050	1	SO_1225	1271672	1274050	136	17	0.0812191	1.01	1.03	0.19	N	1	1			Dispensable
712	torT	24372810	-1	1276935	1278014	1	SO_1229	1276935	1278014	56	9	0.54044	1.03	1.15	0.29	N	1	1			Dispensable
713	torS	24372811	1	1278074	1281151	1	SO_1230	1278074	1281151	158	26	0.674885	1.07	1.06	0.14	N	1	1			Dispensable
715	-	24372817	1	1286657	1288009	1	SO_1236	1286657	1288009	83	11	0.300161	1.03	1.02	0.31	N	1	1			Dispensable
716	-	24372818	-1	1288036	1288467	1	SO_1237	1288036	1288467	22	6	0.93366	0.95	0.92	0.13	N	1	1			Dispensable
717	-	24372819	-1	1288591	1290450	2	SO_1238	1288591	1290450	104	19	0.679127	1.01	0.96	0.16	N	1	1			Dispensable
717	-	24372820	-1	1290455	1291513	1	SO_1239	1290455	1291513	55	10	0.501224	1.04	1.1	0.19	N	1	0			Dispensable
719	-	24372823	1	1293204	1293812	1	SO_1242	1293204	1293812	39	7	0.659527	1	0.96	0.09	N	1	1			Dispensable
721	-	24372826	-1	1295931	1297289	2	SO_1245	1295931	1297289	92	19	0.896615	0.94	0.99	0.24	N	1	1			Dispensable
722	-	24372828	1	1298063	1298698	1	SO_1247	1298063	1298698	38	10	0.941521	1.07	1.11	0.32	N	1	1			Dispensable
723	-	24372829	-1	1298746	1299615	2	SO_1248	1298746	1299615	43	9	0.766602	1	0.95	0.19	N	1	1			Dispensable
725	-	24372833	-1	1301678	1303045	1	SO_1252	1301678	1303045	80	12	0.317272	0.99	0.99	0.14	N	1	0			Dispensable
726	-	24372836	1	1304327	1305856	2	SO_1255	1304327	1305856	91	14	0.468027	1.04	1.02	0.15	N	1	1			Dispensable
734	-	24372845	-1	1311888	1313195	1	SO_1264	1311888	1313195	92	13	0.147268	1.05	1.04	0.19	N	1	1			Dispensable
740	-	24372858	-1	1326973	1328523	1	SO_1277	1326973	1328523	102	14	0.207986	1	1.03	0.27	N	1	1			Dispensable
741	-	24372859	1	1328993	1331113	1	SO_1278	1328993	1331113	114	17	0.323225	1.07	1.12	0.16	N	1	1			Dispensable
744	-	24372861	-1	1333291	1333962	2	SO_1281	1333291	1333962	47	12	0.967849	1.07	1.11	0.23	N	1	1			Dispensable
747	-	24372870	-1	1341340	1341951	1	SO_1290	1341340	1341951	36	6	0.568355	1.07	0.99	0.23	N	1	1			Dispensable
752	gspA	24372876	1	1347147	1348811	1	SO_1297	1347147	1348811	98	19	0.829202	1	0.99	0.18	N	1	0			Dispensable
752	gspB	24372877	1	1348811	1349917	2	SO_1298	1348811	1349917	63	12	0.883377	0.97	0.99	0.15	N	1	1			Dispensable
756	-	24372881	1	1356358	1357164	1	SO_1303	1356358	1357164	40	7	0.622583	1.01	0.99	0.11	N	1	1			Dispensable
760	-	24372887	1	1359989	1363012	1	SO_1309	1359989	1363012	204	48	0.977572	1.01	1.02	0.24	N	1	1			Dispensable
761	-	24372888	-1	1363671	1366076	1	SO_1310	1363671	1366076	157	21	0.127696	0.98	0.95	0.19	N	1	1			Dispensable
762	-	24372889	1	1366382	1367170	1	SO_1311	1366382	1367170	49	8	0.706581	1.02	1.04	0.11	N	1	0			Dispensable
763	anmK	24372891	-1	1368546	1369655	2	SO_1313	1368546	1369655	55	10	0.639554	1.09	1.14	0.19	N	1	1			Dispensable
763	-	24372892	-1	1369676	1371124	1	SO_1314	1369676	1371124	93	12	0.18046	1.06	1.05	0.11	N	1	0			Dispensable
766	-	24372896	-1	1373386	1373877	2	SO_1318	1373386	1373877	35	8	0.700882	0.98	0.94	0.08	N	1	1			Dispensable
766	-	24372897	-1	1373879	1374505	1	SO_1319	1373879	1374505	36	6	0.450081	1.03	1.02	0.26	N	1	0			Dispensable
767	-	24372898	-1	1374502	1374891	1	SO_1320	1374502	1374891	25	6	0.832078	1.02	0.99	0.17	N	1	1			Dispensable
771	-	24372904	1	1383382	1384311	1	SO_1326	1383382	1384311	63	10	0.308891	1	0.83	0.31	N	1	1			Dispensable
773	-	24372906	1	1385079	1385993	1	SO_1328	1385079	1385993	55	7	0.404651	1.04	0.95	0.33	N	1	1			Dispensable
775	mutH	24372908	-1	1387210	1387881	1	SO_1330	1387210	1387881	36	8	0.857324	1.02	0.98	0.2	N	1	1			Dispensable
776	ptsP	24372910	1	1389120	1391354	2	SO_1332	1389120	1391354	129	27	0.940184	1.05	1.05	0.13	N	1	1			Dispensable
782	rseB	24372922	1	1400453	1401385	3	SO_1344	1400453	1401385	54	10	0.66018	0.99	0.93	0.26	N	1	0			Dispensable
783	lepA	24372924	1	1402038	1403828	1	SO_1346	1402038	1403828	108	21	0.865916	0.88	0.87	0.16	N	1	0			Dispensable
783	recO	24372928	1	1406677	1407378	5	SO_1350	1406677	1407378	41	10	0.954387	0.91	0.87	0.14	N	1	0			Dispensable
785	-	24372932	-1	1409349	1410620	2	SO_1354	1409349	1410620	73	9	0.290852	1.02	1.02	0.12	N	1	1			Dispensable
785	-	24372933	-1	1410722	1411510	1	SO_1355	1410722	1411510	54	11	0.821449	1	1	0.16	N	1	0			Dispensable
789	hcp	24372941	1	1418192	1419856	1	SO_1363	1418192	1419856	101	21	0.874731	1.03	1.02	0.09	N	1	1			Dispensable
790	-	24372942	1	1420073	1421050	1	SO_1364	1419923	1421050	72	14	0.605051	1.02	1.01	0.28	N	1	1			Dispensable
791	-	24372943	1	1421173	1421508	1	SO_1365	1421173	1421508	28	7	0.937072	1.11	1.13	0.15	N	1	0			Dispensable
793	pepA-2	24372946	-1	1425339	1426847	1	SO_1368	1425339	1426847	86	16	0.698302	1.04	1.07	0.32	N	1	1			Dispensable
795	-	24372949	-1	1429344	1429853	4	SO_1371	1429344	1429853	27	8	0.962463	0.93	0.94	0.05	N	1	1			Dispensable
796	-	24372953	-1	1431169	1432662	1	SO_1375	1431169	1432662	73	21	0.997251	1.02	0.97	0.2	N	1	1			Dispensable
797	-	24372954	1	1432963	1433598	1	SO_1376	1432963	1433598	42	10	0.927516	0.92	0.91	0.09	N	1	0			Dispensable
797	-	24372955	1	1433631	1435409	2	SO_1377	1433631	1435409	62	12	0.819103	0.97	0.89	0.28	N	1	1			Dispensable
802	-	24372963	-1	1441182	1442744	1	SO_1385	1441182	1442744	87	13	0.424291	1.02	1.02	0.1	N	1	1			Dispensable
803	-	24372965	1	1443222	1444490	1	SO_1387	1443222	1444490	78	15	0.812329	1.05	1.07	0.1	N	1	1			Dispensable
804	-	24372966	-1	1444567	1446372	1	SO_1388	1444567	1446372	88	18	0.891924	0.96	0.98	0.17	N	1	1			Dispensable
811	-	24372974	-1	1452650	1453849	2	SO_1396	1452650	1453849	88	14	0.585793	1.01	0.98	0.14	N	1	1			Dispensable
815	-	24372979	1	1456243	1457817	1	SO_1401	1456243	1457817	84	16	0.721993	1.01	1.03	0.1	N	1	1			Dispensable
816	-	24372980	-1	1457876	1458556	3	SO_1402	1457876	1458556	29	7	0.929057	0.94	0.9	0.17	N	1	1			Dispensable
816	-	24372981	-1	1458599	1459873	2	SO_1403	1458599	1459873	70	12	0.616647	1.04	0.98	0.19	N	1	0			Dispensable
817	-	24372983	1	1460995	1462134	1	SO_1405	1460995	1462134	67	9	0.305525	0.99	0.95	0.21	N	1	1			Dispensable
820	-	24372986	-1	1462811	1465774	2	SO_1408	1462811	1465774	138	19	0.28463	0.97	0.94	0.28	N	1	1			Dispensable
821	-	24372988	-1	1466543	1467271	1	SO_1410	1466543	1467271	44	9	0.850565	1.13	1.14	0.19	N	1	1			Dispensable
822	-	24372989	-1	1467456	1468538	1	SO_1411	1467456	1468538	52	12	0.885835	1.02	1.02	0.11	N	1	1			Dispensable
823	-	24372990	-1	1468647	1469780	1	SO_1412	1468647	1469780	76	14	0.572168	1.1	1.1	0.18	N	1	1			Dispensable
824	-	24372992	-1	1470195	1471715	1	SO_1414	1470195	1471715	85	16	0.78224	0.98	1.02	0.16	N	1	0			Dispensable
826	-	24372995	-1	1473777	1475582	1	SO_1417	1473777	1475582	105	20	0.810802	1.07	1.07	0.18	N	1	0			Dispensable
828	-	24372997	1	1477069	1478421	1	SO_1419	1477069	1478421	94	15	0.502731	1.05	1.07	0.16	N	1	0			Dispensable
828	-	24372998	1	1478439	1479476	2	SO_1420	1478439	1479476	86	11	0.167931	1.04	1.05	0.1	N	1	1			Dispensable
829	ifcA-1	24372999	-1	1479602	1481371	1	SO_1421	1479602	1481371	109	20	0.716817	1.04	1.02	0.27	N	1	1			Dispensable
831	-	24373002	1	1482705	1484942	1	SO_1424	1482705	1484942	147	17	0.0698271	0.95	0.87	0.29	N	1	0			Dispensable
831	-	24373003	1	1484953	1486695	2	SO_1425	1484953	1486695	118	22	0.688827	1.04	1.05	0.17	N	1	1			Dispensable
834	-	24373009	1	1494444	1495109	3	SO_1431	1494444	1495109	51	15	0.988939	1.01	1.02	0.07	N	1	0			Dispensable
835	-	24373012	-1	1495729	1497360	1	SO_1434	1495729	1497360	102	15	0.274166	1.03	1.05	0.13	N	1	1			Dispensable
839	-	24373015	1	1502471	1503229	1	SO_1440	1502471	1503229	51	10	0.770635	1.08	1.07	0.24	N	1	1			Dispensable
845	-	24373023	-1	1509199	1509765	1	SO_1448	1509199	1509765	21	5	0.888269	0.91	0.91	0.12	N	1	1			Dispensable
853	-	24373032	1	1514242	1516296	1	SO_1457	1514242	1516296	117	12	0.0330697	1.15	1.15	0.21	N	1	0			Dispensable
853	-	24373033	1	1516293	1517588	2	SO_1458	1516293	1517588	90	10	0.12624	0.97	1.04	0.17	N	1	0			Dispensable
854	-	24373036	1	1519669	1523799	2	SO_1461	1519669	1523799	277	45	0.455611	0.99	1.04	0.19	N	1	0			Dispensable
854	-	24373037	1	1523796	1525442	3	SO_1462	1523796	1525442	120	21	0.576416	1	0.98	0.14	N	1	0			Dispensable
854	-	24373038	1	1525439	1529959	4	SO_1463	1525439	1529959	273	53	0.881817	1	0.99	0.21	N	1	0			Dispensable
855	-	24373041	1	1531264	1532100	1	SO_1466	1531264	1532100	53	11	0.766504	1.07	1.14	0.27	N	1	1			Dispensable
856	-	24373042	1	1533023	1534084	1	SO_1468	1533023	1534084	61	16	0.943821	1.11	1.09	0.13	N	1	1			Dispensable
858	-	24373044	1	1535893	1536507	1	SO_1470	1535893	1536507	33	10	0.883473	1.07	1.04	0.12	N	1	1			Dispensable
859	-	24373045	-1	1536626	1537873	1	SO_1471	1536626	1537873	89	15	0.403679	0.99	0.98	0.15	N	1	1			Dispensable
863	-	24373052	1	1541126	1541899	1	SO_1478	1541126	1541899	45	12	0.954305	0.98	0.98	0.11	N	1	0			Dispensable
863	-	24373054	1	1542160	1543950	3	SO_1480	1542160	1543950	133	37	0.996992	1.06	1.03	0.16	N	1	1			Dispensable
865	-	24373056	-1	1545994	1548441	1	SO_1482	1545994	1548441	172	37	0.860719	1.01	0.98	0.29	N	1	1			Dispensable
871	adhB	24373064	-1	1555247	1556395	1	SO_1490	1555247	1556395	71	12	0.663516	1.03	0.97	0.21	N	1	1			Dispensable
874	-	24373074	1	1570452	1573448	1	SO_1500	1570452	1573448	188	29	0.388311	0.98	0.99	0.17	N	1	1			Dispensable
875	-	24373075	1	1573651	1575021	1	SO_1501	1573651	1575021	77	10	0.289366	0.96	0.94	0.13	N	1	1			Dispensable
876	-	24373076	1	1575193	1576290	1	SO_1502	1575193	1576290	68	8	0.267357	0.99	0.95	0.16	N	1	1			Dispensable
877	-	24373077	-1	1576304	1577080	1	SO_1503	1576304	1577080	47	7	0.419477	0.85	0.88	0.16	N	1	1			Dispensable
878	-	24373078	1	1577353	1577946	1	SO_1504	1577353	1577946	41	9	0.878163	1	1	0.09	N	1	1			Dispensable
879	-	24373079	-1	1578179	1579723	1	SO_1505	1578179	1579723	104	17	0.393138	1.01	1.01	0.24	N	1	1			Dispensable
880	-	24373080	1	1580143	1581489	1	SO_1506	1580143	1581489	74	14	0.69025	0.98	0.95	0.19	N	1	1			Dispensable
881	-	24373081	1	1581709	1583220	1	SO_1507	1581709	1583220	91	15	0.623113	0.97	1	0.14	N	1	1			Dispensable
886	-	24373086	1	1587415	1588062	1	SO_1512	1587415	1588062	38	8	0.718827	1	0.99	0.12	N	1	1			Dispensable
887	-	24373087	1	1588140	1588604	1	SO_1513	1588140	1588604	36	9	0.955334	0.99	1.13	0.28	N	1	1			Dispensable
895	pomA	24373102	1	1604511	1605278	1	SO_1529	1604511	1605278	51	10	0.726417	1.07	1.03	0.23	N	1	0			Dispensable
895	motB	24373103	1	1605282	1606208	2	SO_1530	1605282	1606208	31	6	0.547604	1.08	1.06	0.07	N	1	1			Dispensable
898	-	24373107	1	1609321	1609968	2	SO_1534	1609321	1609968	40	11	0.988217	1.01	1.04	0.17	N	1	1			Dispensable
903	-	24373112	1	1614418	1616007	1	SO_1539	1614418	1616007	94	11	0.121919	0.98	0.98	0.11	N	1	1			Dispensable
905	-	24373114	-1	1618967	1619755	1	SO_1543	1618967	1619755	77	14	0.331453	0.99	0.99	0.11	N	1	1			Dispensable
909	-	24373121	-1	1624685	1626040	3	SO_1550	1624685	1626040	75	10	0.260379	0.993066	1.02074	0.217865	N	1	0			Dispensable
909	-	24373122	-1	1626097	1627653	2	SO_1551	1626097	1627653	95	18	0.858977	1.10572	1.15105	0.184337	N	1	0			Dispensable
909	-	24373123	-1	1627803	1629965	1	SO_1552	1627803	1629965	129	36	0.996871	1.07097	1.08073	0.154607	N	1	0			Dispensable
912	rdgC	24373126	-1	1632124	1633038	1	SO_1556	1632124	1633038	50	7	0.404714	1.03	0.97	0.19	N	1	1			Dispensable
913	-	24373127	1	1633333	1634298	1	SO_1557	1633333	1634298	67	14	0.811137	1.05	1.12	0.17	N	1	1			Dispensable
914	phoB	24373128	1	1634454	1635173	1	SO_1558	1634454	1635173	38	7	0.56476	0.97	0.95	0.22	N	1	0			Dispensable
914	phoR	24373129	1	1635254	1636552	2	SO_1559	1635254	1636552	88	9	0.0724515	1.01	1	0.07	N	1	1			Dispensable
916	-	24373131	1	1638276	1640072	1	SO_1561	1638276	1640072	113	16	0.296602	1	1.05	0.23	N	1	1			Dispensable
923	-	24373140	1	1645940	1647607	1	SO_1570	1645940	1647607	126	15	0.0792281	1.05	1.06	0.18	N	1	1			Dispensable
924	-	24373141	-1	1647665	1650790	1	SO_1571	1647665	1650790	163	28	0.686163	1	1.02	0.13	N	1	1			Dispensable
926	-	24373146	-1	1653520	1654188	2	SO_1576	1653520	1654188	40	8	0.764123	1.01	1.02	0.04	N	1	0			Dispensable
926	-	24373147	-1	1654251	1654877	1	SO_1577	1654251	1654877	42	6	0.455269	1.06	0.99	0.19	N	1	0			Dispensable
928	-	24373149	-1	1655710	1656417	1	SO_1579	1655710	1656417	40	8	0.748435	1	1.01	0.16	N	1	1			Dispensable
929	-	24373150	1	1656634	1658847	1	SO_1580	1656634	1658847	158	31	0.708965	1.03	1.02	0.18	N	1	1			Dispensable
937	-	24373160	1	1665070	1665492	1	SO_1590	1665070	1665492	18	4	0.861434	1.11	1.19	0.23	N	1	1			Dispensable
939	-	24373162	1	1665902	1666465	1	SO_1592	1665902	1666465	33	7	0.878597	1.08	1.12	0.21	N	1	1			Dispensable
940	-	24373167	-1	1668497	1670140	2	SO_1597	1668497	1670140	84	13	0.568865	1.01	1.03	0.09	N	1	1			Dispensable
940	-	24373169	-1	1670313	1676204	1	SO_1599	1670313	1676204	271	38	0.199085	0.97	0.99	0.13	N	1	0			Dispensable
941	-	24373171	-1	1678564	1686159	2	SO_1602	1678564	1686159	346	49	0.132054	1	0.99	0.19	N	1	1			Dispensable
941	-	24373172	-1	1686159	1687067	1	SO_1603	1686159	1687067	61	12	0.788234	1.01	1.01	0.07	N	1	0			Dispensable
942	-	24373173	1	1687735	1688691	1	SO_1604	1687735	1688691	42	6	0.462679	0.95	0.93	0.09	N	1	1			Dispensable
944	-	24373175	-1	1689454	1691445	1	SO_1606	1689454	1691445	131	20	0.342075	1	1.05	0.15	N	1	1			Dispensable
945	-	24373176	1	1691569	1692513	1	SO_1607	1691569	1692513	63	16	0.928807	1.03	1.03	0.12	N	1	1			Dispensable
946	queF	24373177	-1	1692561	1693454	1	SO_1608	1692561	1693454	52	7	0.322306	1.06	1.11	0.18	N	1	1			Dispensable
947	syd	24373178	1	1693481	1694131	1	SO_1609	1693481	1694131	34	9	0.976976	1.02	0.96	0.36	N	1	1			Dispensable
948	-	24373179	-1	1694215	1694988	2	SO_1610	1694215	1694988	45	12	0.972435	1.03	1.07	0.15	N	1	1			Dispensable
949	-	24373181	1	1695521	1695919	1	SO_1612	1695521	1695919	23	5	0.820018	0.98	1.17	0.33	N	1	1			Dispensable
950	-	24373182	-1	1695964	1696263	1	SO_1613	1695964	1696263	15	4	0.927514	0.99	0.98	0.01	N	1	1			Dispensable
951	-	24373183	1	1696347	1696985	1	SO_1614	1696347	1696985	31	11	0.998521	1.02	0.94	0.28	N	1	0			Dispensable
953	-	24373186	-1	1700628	1701014	1	SO_1617	1700628	1701014	22	6	0.962102	1.04	1.07	0.17	N	1	1			Dispensable
956	ptsG	24373191	1	1704116	1705615	2	SO_1623	1704116	1705615	87	11	0.146127	1.05	1.05	0.13	N	1	1			Dispensable
960	-	24373214	-1	1731310	1732200	1	SO_1646	1731310	1732200	52	14	0.986426	1.05	1.05	0.06	N	1	1			Dispensable
963	-	24373217	1	1735163	1736221	1	SO_1649	1735163	1736221	65	13	0.906772	1.02	1.02	0.17	N	1	1			Dispensable
964	-	24373218	1	1736303	1736986	1	SO_1650	1736303	1736986	41	10	0.816288	1.04	1.06	0.1	N	1	1			Dispensable
965	-	24373219	1	1737303	1740515	1	SO_1651	1737303	1740515	184	23	0.115271	1.01	1.05	0.2	N	1	1			Dispensable
969	-	24373225	1	1744582	1745316	1	SO_1657	1744582	1745316	44	10	0.933237	1.01	1	0.1	N	1	1			Dispensable
970	-	24373226	1	1745321	1746052	1	SO_1658	1745321	1746052	49	10	0.76197	1.05	1.02	0.22	N	1	1			Dispensable
971	-	24373227	-1	1746105	1748381	1	SO_1659	1746105	1748381	147	34	0.986449	0.99	0.99	0.17	N	1	1			Dispensable
972	-	24373229	-1	1748799	1749785	1	SO_1661	1748799	1749785	65	11	0.487511	0.96	1	0.18	N	1	1			Dispensable
976	tyrR	24373237	1	1754957	1756495	1	SO_1669	1754957	1756495	67	12	0.786293	1.01	0.95	0.22	N	1	1			Dispensable
978	-	24373240	1	1758660	1759247	1	SO_1672	1758660	1759247	30	5	0.713008	1.04	1	0.12	N	1	1			Dispensable
979	-	24373241	1	1759718	1760362	1	SO_1673	1759718	1760362	52	15	0.991217	1.05	1.05	0.16	N	1	1			Dispensable
980	-	24373242	-1	1760446	1761189	1	SO_1674	1760446	1761189	42	7	0.656251	0.97	0.97	0.09	N	1	1			Dispensable
983	atoB	24373245	1	1763183	1764373	1	SO_1677	1763183	1764373	57	11	0.751178	0.97	1.05	0.34	N	1	0			Dispensable
983	-	24373247	1	1766172	1767329	3	SO_1679	1766172	1767329	48	8	0.531143	1.08	1.15	0.22	N	1	0			Dispensable
983	-	24373249	1	1768155	1769306	5	SO_1681	1768155	1769306	59	12	0.859995	0.93	0.93	0.17	N	1	0			Dispensable
985	-	24373254	1	1771605	1773641	1	SO_1686	1771605	1773641	124	19	0.389109	0.95	0.95	0.2	N	1	1			Dispensable
988	-	24373258	1	1777149	1778741	1	SO_1690	1777149	1778741	85	10	0.240113	1.02	1.05	0.12	N	1	1			Dispensable
989	blc	24373259	-1	1778846	1779379	2	SO_1691	1778846	1779379	35	7	0.82694	0.91	0.84	0.21	N	1	1			Dispensable
990	-	24373262	-1	1780495	1783179	2	SO_1694	1780495	1783179	191	21	0.00767824	0.99	0.96	0.16	N	1	1			Dispensable
990	-	24373263	-1	1783237	1784193	1	SO_1695	1783237	1784193	51	8	0.501548	0.93	0.88	0.27	N	1	0			Dispensable
991	-	24373265	-1	1784521	1785570	1	SO_1697	1784521	1785570	64	13	0.80462	1.03	1.01	0.22	N	1	1			Dispensable
992	-	24373267	-1	1786612	1789839	1	SO_1699	1786612	1789839	188	22	0.0184728	0.96	0.97	0.23	N	1	0			Dispensable
996	-	24373274	1	1795765	1796886	1	SO_1707	1795765	1796886	56	10	0.692887	1.06	1.05	0.11	N	1	1			Dispensable
998	-	24373277	1	1798793	1799140	1	SO_1710	1798793	1799140	26	5	0.647337	1.24	1.29	0.25	N	1	1			Dispensable
999	-	24373278	1	1799261	1799788	1	SO_1711	1799261	1799788	39	6	0.661559	1.01	0.99	0.08	N	1	1			Dispensable
1000	-	24373279	1	1800265	1801788	1	SO_1712	1800265	1801788	95	13	0.15055	0.99	0.96	0.26	N	1	1			Dispensable
1001	-	24373280	-1	1801808	1802809	1	SO_1713	1801808	1802809	68	12	0.557437	1.01	1.01	0.08	N	1	1			Dispensable
1002	-	24373283	-1	1803807	1804400	1	SO_1716	1803807	1804400	38	7	0.777201	1.01	1.01	0.14	N	1	0			Dispensable
1004	-	24373285	-1	1805469	1806293	1	SO_1718	1805469	1806293	52	9	0.661486	1	0.97	0.15	N	1	1			Dispensable
1006	-	24373289	-1	1807678	1808178	1	SO_1722	1807678	1808178	36	7	0.718502	1.19	1.22	0.38	N	1	1			Dispensable
1008	-	24373294	-1	1814473	1814985	1	SO_1727	1814473	1814985	32	8	0.92463	1.08	1.02	0.34	N	1	1			Dispensable
1010	-	24373299	-1	1815974	1816648	1	SO_1732	1815974	1816648	38	10	0.972979	0.95	0.92	0.14	N	1	1			Dispensable
1011	-	24373300	-1	1816734	1817333	1	SO_1733	1816734	1817333	41	7	0.473248	1.08	1.1	0.12	N	1	1			Dispensable
1012	-	24373301	-1	1817400	1817795	1	SO_1734	1817400	1817795	24	5	0.811557	0.97	0.96	0.18	N	1	1			Dispensable
1021	-	24373315	1	1828761	1830290	1	SO_1748	1828761	1830290	97	14	0.349483	1	0.96	0.17	N	1	1			Dispensable
1022	-	24373317	1	1830818	1831696	1	SO_1750	1830818	1831696	54	8	0.590171	0.96	0.96	0.11	N	1	0			Dispensable
1022	-	24373318	1	1831709	1835266	2	SO_1751	1831709	1835266	211	28	0.111947	0.99	0.99	0.14	N	1	1			Dispensable
1026	-	24373324	1	1838632	1839111	1	SO_1757	1838632	1839111	32	7	0.796593	1.05	1.01	0.11	N	1	1			Dispensable
1030	sat	24373330	-1	1842194	1842871	3	SO_1763	1842194	1842871	41	10	0.92788	0.99	1.01	0.14	N	1	1			Dispensable
1033	-	24373335	1	1846647	1847369	1	SO_1768	1846647	1847369	53	12	0.788954	1.05	1.06	0.16	N	1	1			Dispensable
1037	-	24373340	-1	1853738	1854961	2	SO_1774	1853738	1854961	62	13	0.920741	1.01	1.03	0.12	N	1	1			Dispensable
1038	mtrB	24373342	-1	1856169	1858262	2	SO_1776	1856169	1858262	133	13	0.0229889	1.02	1.02	0.11	N	1	1			Dispensable
1041	mtrF	24373346	-1	1864144	1866063	1	SO_1780	1864144	1866063	101	16	0.346382	1.03	1.02	0.07	N	1	1			Dispensable
1042	-	24373347	-1	1866099	1868237	2	SO_1781	1866099	1868237	154	40	0.997028	1.05	1.03	0.17	N	1	1			Dispensable
1042	mtrD	24373348	-1	1868251	1869171	1	SO_1782	1868251	1869171	40	8	0.709605	1.06	1.04	0.09	N	1	0			Dispensable
1045	-	24373353	-1	1874167	1874763	1	SO_1787	1874167	1874763	40	8	0.72418	1.03	1.02	0.17	N	1	1			Dispensable
1046	miaE	24373354	1	1875042	1875827	1	SO_1788	1875042	1875827	42	9	0.780956	0.96	0.94	0.39	N	1	1			Dispensable
1050	tig	24373359	1	1880607	1881911	1	SO_1793	1880607	1881911	58	9	0.703413	1.08	1.06	0.1	N	1	0			Dispensable
1050	clpX	24373361	1	1882709	1883989	3	SO_1795	1882709	1883989	69	10	0.238659	0.77	0.78	0.21	N	1	0			Dispensable
1052	ppiD	24373364	1	1887238	1889103	1	SO_1798	1887238	1889103	106	21	0.943998	0.98	0.98	0.1	N	1	1			Dispensable
1056	pspA	24373372	1	1897828	1898511	1	SO_1807	1897828	1898511	30	8	0.976688	1	1.06	0.13	N	1	0			Dispensable
1061	-	24373382	-1	1906354	1907022	3	SO_1817	1906354	1907022	30	6	0.780721	0.97	1.02	0.1	N	1	0			Dispensable
1061	-	24373383	-1	1907013	1907786	2	SO_1818	1907013	1907786	48	12	0.887959	0.99	0.98	0.1	N	1	0			Dispensable
1061	dinG	24373384	-1	1907796	1909868	1	SO_1819	1907796	1909868	112	15	0.269152	1.01	0.98	0.19	N	1	0			Dispensable
1062	polB	24373385	1	1910054	1912480	1	SO_1820	1910054	1912480	130	23	0.700554	1.04	1.04	0.1	N	1	1			Dispensable
1063	-	24373386	1	1912701	1913897	1	SO_1821	1912701	1913897	84	10	0.187983	0.91	0.92	0.1	N	1	1			Dispensable
1064	-	24373387	1	1914178	1916988	1	SO_1822	1914178	1916988	216	45	0.8977	1.02	0.98	0.23	N	1	1			Dispensable
1067	-	24373396	1	1923098	1924927	1	SO_1831	1923098	1924927	112	24	0.910963	1.02	0.95	0.21	N	1	1			Dispensable
1069	-	24373399	1	1926862	1927398	2	SO_1834	1926862	1927398	24	5	0.772047	1.07	1.04	0.09	N	1	1			Dispensable
1071	-	24373401	1	1927722	1928111	1	SO_1836	1927722	1928111	15	4	0.874752	0.92	0.95	0.13	N	1	1			Dispensable
1073	-	24373405	1	1929855	1930928	1	SO_1840	1929855	1930928	69	11	0.434071	1.17	1.11	0.13	N	1	0			Dispensable
1074	-	24373408	1	1932072	1932587	2	SO_1843	1932072	1932587	27	9	0.992635	1.03	1.05	0.15	N	1	1			Dispensable
1075	-	24373409	1	1932998	1935844	1	SO_1844	1932998	1935844	163	22	0.340894	1.07	1.13	0.16	N	1	1			Dispensable
1077	-	24373411	-1	1936502	1937263	1	SO_1846	1936502	1937263	42	7	0.560728	1.22	1.27	0.45	N	1	1			Dispensable
1078	-	24373414	-1	1938167	1938706	1	SO_1849	1938167	1938706	34	7	0.848779	0.96	0.97	0.07	N	1	0			Dispensable
1080	rlmL	24373416	1	1940872	1943007	1	SO_1851	1940872	1943007	127	23	0.774568	1.06	1.06	0.19	N	1	0			Dispensable
1080	-	24373418	1	1943241	1945163	3	SO_1853	1943241	1945163	105	17	0.646806	0.93	0.92	0.12	N	1	0			Dispensable
1080	-	24373419	1	1945192	1947024	4	SO_1854	1945192	1947024	130	17	0.259475	0.93	0.9	0.15	N	1	1			Dispensable
1082	-	24373422	-1	1948086	1949819	1	SO_1857	1948086	1949819	103	12	0.0899294	1.01	1.08	0.13	N	1	0			Dispensable
1083	uvrY	24373425	1	1951805	1952449	1	SO_1860	1951805	1952449	38	6	0.635564	1.15	1.14	0.07	N	1	0			Dispensable
1083	uvrC	24373426	1	1952556	1954385	2	SO_1861	1952556	1954385	104	13	0.213022	1	1.02	0.12	N	1	0			Dispensable
1085	-	24373431	-1	1958100	1958930	1	SO_1866	1958100	1958930	59	12	0.652974	0.99	0.98	0.1	N	1	0			Dispensable
1087	-	24373433	-1	1959859	1960698	1	SO_1868	1959859	1960698	60	17	0.998812	1.06	1.05	0.08	N	1	1			Dispensable
1090	-	24373437	-1	1965423	1969691	1	SO_1872	1965423	1969691	290	52	0.796238	1.01	1.02	0.18	N	1	1			Dispensable
1093	-	24373441	1	1972582	1973265	1	SO_1876	1972582	1973265	53	11	0.775252	0.99	1.06	0.13	N	1	1			Dispensable
1095	nlpB	24373445	1	1975527	1976624	2	SO_1880	1975527	1976624	61	9	0.350005	0.98	0.93	0.23	N	1	1			Dispensable
1096	-	24373446	1	1977241	1978323	1	SO_1881	1977241	1978323	60	7	0.355021	0.98	1	0.22	N	1	0			Dispensable
1096	-	24373447	1	1978320	1981415	2	SO_1882	1978320	1981415	172	21	0.106148	1	1.02	0.13	N	1	1			Dispensable
1097	-	24373448	-1	1981490	1981924	2	SO_1883	1981490	1981924	23	5	0.812822	0.93	0.99	0.2	N	1	1			Dispensable
1099	-	24373453	1	1984854	1985768	1	SO_1888	1984854	1985768	64	13	0.598584	1.07	1.05	0.27	N	1	1			Dispensable
1103	-	24373464	-1	1997128	1998843	1	SO_1899	1997128	1998843	126	19	0.259493	1.01	1	0.15	N	1	1			Dispensable
1106	-	24373467	1	2003885	2004424	1	SO_1903	2003885	2004424	34	6	0.752676	0.92	0.85	0.29	N	1	1			Dispensable
1108	-	24373471	-1	2006104	2007000	1	SO_1907	2006104	2007000	51	9	0.530448	0.97	1.03	0.13	N	1	1			Dispensable
1110	-	24373473	1	2007406	2008215	1	SO_1909	2007406	2008215	40	10	0.975877	0.97	1.02	0.14	N	1	1			Dispensable
1112	-	24373475	1	2009613	2010476	1	SO_1911	2009544	2010476	55	12	0.886119	1.01	1.04	0.15	N	1	0			Dispensable
1113	-	24373479	1	2012448	2016350	1	SO_1915	2012448	2016350	238	44	0.892564	1.04	1.01	0.27	N	1	1			Dispensable
1114	-	24373480	-1	2016443	2017324	1	SO_1916	2016443	2017324	40	8	0.873619	1	1	0.13	N	1	1			Dispensable
1115	-	24373481	1	2017503	2018744	1	SO_1917	2017503	2018744	69	11	0.342791	0.95	0.96	0.17	N	1	0			Dispensable
1115	-	24373482	1	2018850	2020355	2	SO_1918	2018850	2020355	83	14	0.634359	1.07	1.03	0.2	N	1	1			Dispensable
1118	-	24373487	-1	2021479	2024541	3	SO_1923	2021479	2024541	186	29	0.243664	1.02	1.04	0.14	N	1	1			Dispensable
1118	-	24373488	-1	2024538	2027813	2	SO_1924	2024538	2027813	190	34	0.834452	0.97	0.98	0.17	N	1	0			Dispensable
1118	-	24373489	-1	2027826	2028890	1	SO_1925	2027826	2028890	54	10	0.671366	1.02	1	0.09	N	1	0			Dispensable
1123	cobB	24373502	1	2042650	2043381	1	SO_1938	2042650	2043381	45	8	0.607135	0.92	0.92	0.11	N	1	0			Dispensable
1123	-	24373503	1	2043393	2043842	2	SO_1939	2043393	2043842	23	5	0.874221	1	1.02	0.15	N	1	1			Dispensable
1124	-	24373504	1	2043994	2044356	1	SO_1940	2043994	2044356	20	5	0.931614	1.02	0.97	0.14	N	1	1			Dispensable
1128	phoP	24373510	-1	2049116	2049790	1	SO_1946	2049116	2049790	40	11	0.988064	0.92	0.95	0.13	N	1	0			Dispensable
1131	-	24373513	1	2052016	2055729	1	SO_1949	2052016	2055729	310	55	0.62512	1	1.03	0.2	N	1	1			Dispensable
1133	ggt-2	24373516	-1	2057821	2059560	1	SO_1952	2057821	2059560	82	9	0.164274	1.02	0.96	0.26	N	1	1			Dispensable
1134	-	24373517	1	2059669	2060967	1	SO_1953	2059669	2060967	79	13	0.51844	1.07	1.07	0.14	N	1	1			Dispensable
1135	-	24373518	-1	2061045	2061668	1	SO_1954	2061045	2061668	41	10	0.882365	1.05	1.04	0.08	N	1	1			Dispensable
1137	-	24373521	1	2063278	2064438	2	SO_1957	2063278	2064438	77	14	0.776293	1.03	1.02	0.15	N	1	1			Dispensable
1139	-	24373523	1	2065014	2065925	1	SO_1959	2065014	2065925	48	8	0.698749	0.96	0.96	0.13	N	1	0			Dispensable
1145	-	24373531	-1	2072028	2073293	1	SO_1967	2072028	2073293	94	16	0.40918	0.98	1	0.14	N	1	1			Dispensable
1149	-	24373535	1	2075392	2077128	1	SO_1971	2075392	2077128	108	18	0.553306	1.06	1.05	0.16	N	1	1			Dispensable
1150	-	24373537	1	2077699	2078406	1	SO_1973	2077699	2078406	45	13	0.991303	1.08	1.11	0.15	N	1	1			Dispensable
1154	-	24373542	1	2082501	2083493	1	SO_1978	2082501	2083493	65	14	0.923938	1.02	1	0.22	N	1	0			Dispensable
1154	-	24373543	1	2083546	2084259	2	SO_1979	2083546	2084259	46	7	0.545206	0.86	0.78	0.34	N	1	0			Dispensable
1154	-	24373544	1	2084616	2085521	3	SO_1980	2084616	2085521	57	8	0.332425	0.94	1.02	0.24	N	1	0			Dispensable
1155	-	24373549	-1	2088414	2089106	2	SO_1985	2088414	2089106	49	7	0.312664	0.98	0.97	0.12	N	1	1			Dispensable
1157	-	24373552	1	2090538	2091152	1	SO_1988	2090538	2091152	30	7	0.85527	0.98	0.99	0.05	N	1	1			Dispensable
1158	cheV-1	24373553	1	2091375	2092319	1	SO_1989	2091375	2092319	53	9	0.693978	1.01	1.02	0.21	N	1	1			Dispensable
1161	-	24373558	1	2093972	2095273	1	SO_1994	2093972	2095273	68	11	0.525991	1.01	1	0.16	N	1	1			Dispensable
1163	-	24373561	-1	2096495	2098381	1	SO_1997	2096495	2098381	93	14	0.629898	1.01	0.99	0.19	N	1	1			Dispensable
1165	-	24373563	1	2098960	2099625	1	SO_1999	2098960	2099625	42	9	0.878246	1.02	0.97	0.37	N	1	1			Dispensable
1168	-	24373567	1	2103703	2104182	1	SO_2004	2103703	2104182	39	8	0.641563	0.99	1.02	0.12	N	1	1			Dispensable
1170	-	24373569	-1	2104758	2105705	1	SO_2006	2104758	2105705	56	11	0.725694	1.05	1.06	0.17	N	1	1			Dispensable
1171	-	24373571	1	2106497	2107336	2	SO_2008	2106497	2107336	54	8	0.587842	1.03	0.99	0.21	N	1	0			Dispensable
1175	recR	24373578	1	2113551	2114150	2	SO_2015	2113551	2114150	30	9	0.990241	0.94	0.96	0.09	N	1	1			Dispensable
1176	htpG	24373579	1	2114424	2116337	1	SO_2016	2114424	2116337	75	10	0.216621	0.8	0.78	0.17	N	1	1			Dispensable
1181	-	24373587	1	2122778	2124004	1	SO_2024	2122778	2124004	66	13	0.697756	1	1.04	0.15	N	1	1			Dispensable
1188	-	24373597	1	2134109	2135068	1	SO_2037	2134109	2135068	73	14	0.576422	1.03	1	0.18	N	1	1			Dispensable
1190	-	24373600	-1	2136430	2138355	1	SO_2040	2136430	2138355	123	11	0.0190671	1.02	1.01	0.15	N	1	1			Dispensable
1191	-	24373601	-1	2138423	2140036	1	SO_2041	2138423	2140036	84	10	0.26094	1.02	1.04	0.15	N	1	1			Dispensable
1192	-	24373602	1	2140300	2141334	1	SO_2042	2140300	2141334	57	11	0.725035	1.02	0.99	0.15	N	1	0			Dispensable
1194	-	24373605	1	2143235	2144419	1	SO_2045	2143235	2144419	66	9	0.240201	0.43	0.47	0.14	N	1	0			Dispensable
1195	-	24373607	1	2145107	2147200	1	SO_2047	2145107	2147200	137	23	0.685241	1.02	0.99	0.19	N	1	1			Dispensable
1196	-	24373608	1	2147446	2149071	1	SO_2048	2147446	2149071	109	21	0.827793	0.96	0.96	0.11	N	1	1			Dispensable
1197	-	24373609	1	2149297	2150256	1	SO_2049	2149297	2150256	58	11	0.767156	0.99	0.98	0.08	N	1	1			Dispensable
1198	-	24373610	-1	2150424	2151068	1	SO_2050	2150424	2151068	42	6	0.494584	1.01	1	0.22	N	1	1			Dispensable
1206	-	24373624	-1	2158857	2162117	1	SO_2064	2158857	2162117	173	23	0.282309	1.02	1.08	0.2	N	1	0			Dispensable
1209	-	24373635	-1	2172513	2173340	1	SO_2075	2172513	2173340	58	8	0.337864	1.01	1.02	0.13	N	1	1			Dispensable
1210	-	24373636	-1	2173407	2173733	3	SO_2076	2173407	2173733	19	5	0.821306	0.97	1	0.3	N	1	1			Dispensable
1213	-	24373642	1	2178327	2178827	1	SO_2082	2178327	2178827	33	8	0.970189	0.99	0.99	0.34	N	1	1			Dispensable
1214	-	24373643	-1	2178871	2180388	1	SO_2083	2178871	2180388	82	18	0.934424	0.98	0.97	0.2	N	1	1			Dispensable
1217	hypB	24373653	-1	2188479	2189273	1	SO_2093	2188479	2189273	40	7	0.645329	1.08	1.07	0.21	N	1	0			Dispensable
1218	hypF	24373654	-1	2189500	2191926	1	SO_2094	2189500	2191926	128	16	0.194921	1.01	1.06	0.22	N	1	1			Dispensable
1219	-	24373655	-1	2192061	2193914	1	SO_2095	2192061	2193914	95	11	0.210457	0.95	0.88	0.26	N	1	1			Dispensable
1223	-	24373662	1	2199122	2200465	1	SO_2102	2199122	2200465	80	13	0.497651	0.97	0.98	0.3	N	1	1			Dispensable
1224	-	24373664	1	2201569	2202228	2	SO_2104	2201569	2202228	41	11	0.981752	1.08	1.07	0.14	N	1	0			Dispensable
1224	-	24373665	1	2202308	2203738	3	SO_2105	2202308	2203738	87	17	0.82306	0.96	0.95	0.22	N	1	1			Dispensable
1225	mdoG	24373667	1	2204288	2205784	1	SO_2107	2204288	2205784	72	13	0.82311	1.06	1.04	0.09	N	1	0			Dispensable
1225	mdoH	24373668	1	2205808	2207991	2	SO_2108	2205808	2207991	105	16	0.413994	1.05	1.05	0.16	N	1	1			Dispensable
1226	-	24373669	1	2208142	2209650	1	SO_2109	2208142	2209650	92	21	0.978884	0.94	0.96	0.2	N	1	0			Dispensable
1229	-	24373673	-1	2211703	2215860	2	SO_2113	2211703	2215860	249	36	0.42695	0.95	0.95	0.15	N	1	1			Dispensable
1229	-	24373674	-1	2215857	2217713	1	SO_2114	2215857	2217713	118	16	0.330104	1.01	1.03	0.13	N	1	0			Dispensable
1231	-	24373676	-1	2218935	2221646	1	SO_2116	2218935	2221646	159	15	0.023194	0.99	1	0.08	N	1	1			Dispensable
1232	-	24373677	1	2221890	2223023	1	SO_2117	2221890	2223023	64	10	0.490536	0.99	1.03	0.24	N	1	0			Dispensable
1232	cheY-1	24373680	1	2225032	2225397	4	SO_2120	2225032	2225397	21	5	0.896349	1.1	1.09	0.09	N	1	0			Dispensable
1232	cheA	24373681	1	2225414	2227522	5	SO_2121	2225414	2227522	114	14	0.202679	1.02	0.99	0.16	N	1	0			Dispensable
1232	cheD-1	24373685	1	2230846	2231472	9	SO_2125	2230846	2231472	48	8	0.378666	0.96	0.97	0.09	N	1	0			Dispensable
1232	cheB-1	24373686	1	2231476	2232531	10	SO_2126	2231476	2232531	58	7	0.287493	1.04	1.04	0.14	N	1	1			Dispensable
1233	-	24373687	-1	2232563	2234197	1	SO_2127	2232563	2234197	105	22	0.880311	1.01	1	0.19	N	1	1			Dispensable
1235	-	24373689	-1	2235731	2236852	1	SO_2129	2235731	2236852	58	13	0.853651	1.02	0.99	0.11	N	1	1			Dispensable
1242	-	24373701	1	2249443	2251131	1	SO_2143	2249443	2251131	90	12	0.197926	0.89	0.91	0.12	N	1	1			Dispensable
1243	-	24373702	1	2251599	2252144	1	SO_2144	2251599	2252144	37	6	0.486156	1.03	1.04	0.13	N	1	1			Dispensable
1246	-	24373708	-1	2263398	2265596	3	SO_2150	2263398	2265596	116	23	0.90779	0.98	0.94	0.23	N	1	1			Dispensable
1246	-	24373709	-1	2265593	2266633	2	SO_2151	2265593	2266633	63	8	0.181619	1.01	1.03	0.18	N	1	0			Dispensable
1246	moxR	24373711	-1	2266732	2267643	1	SO_2153	2266732	2267643	41	6	0.565465	1.1	1.24	0.39	N	1	0			Dispensable
1249	-	24373713	-1	2269782	2271803	1	SO_2156	2269782	2271803	125	16	0.145887	1.02	1	0.09	N	1	1			Dispensable
1251	-	24373719	-1	2274632	2277142	1	SO_2162	2274632	2277142	165	32	0.927751	1.02	1.03	0.14	N	1	0			Dispensable
1258	-	24373731	-1	2285015	2285977	1	SO_2174	2285015	2285977	48	8	0.481331	0.96	0.94	0.12	N	1	1			Dispensable
1260	-	24373734	1	2288321	2289349	1	SO_2177	2288321	2289349	52	9	0.726792	1.04	0.99	0.1	N	1	1			Dispensable
1265	-	24373740	-1	2294029	2294544	1	SO_2183	2294029	2294544	28	6	0.649577	0.93	0.91	0.1	N	1	0			Dispensable
1266	ppx	24373742	-1	2294916	2296472	1	SO_2185	2294916	2296472	93	16	0.792526	0.97	0.94	0.15	N	1	1			Dispensable
1268	creA	24373745	1	2301508	2302005	2	SO_2190	2301508	2302005	21	5	0.935547	1.01	1	0.16	N	1	1			Dispensable
1270	-	24373747	-1	2303438	2305501	2	SO_2192	2303438	2305597	112	21	0.800857	0.96	0.92	0.23	N	1	1			Dispensable
1271	-	24373749	1	2306555	2307364	1	SO_2194	2306555	2307364	34	8	0.921841	1.01	1.03	0.07	N	1	0			Dispensable
1271	-	24373750	1	2307413	2309695	2	SO_2195	2307413	2309695	118	17	0.432191	1.02	0.99	0.14	N	1	1			Dispensable
1273	-	24373752	-1	2310820	2311845	1	SO_2197	2310820	2311845	62	11	0.714559	1	0.99	0.16	N	1	1			Dispensable
1274	-	24373753	1	2312112	2313632	1	SO_2198	2312112	2313632	92	13	0.502937	1.06	1.02	0.15	N	1	1			Dispensable
1275	-	24373754	-1	2313688	2314563	1	SO_2199	2313688	2314563	53	8	0.595742	1.07	1.08	0.11	N	1	1			Dispensable
1277	-	24373757	1	2316537	2317397	1	SO_2202	2316537	2317397	51	12	0.963343	1.03	1.03	0.17	N	1	1			Dispensable
1281	-	24373762	1	2319678	2320091	1	SO_2207	2319678	2320091	28	7	0.963207	1.01	1.01	0.11	N	1	0			Dispensable
1288	-	24373769	1	2327971	2329185	1	SO_2215	2327971	2329185	65	7	0.326668	0.86	0.76	0.41	N	1	1			Dispensable
1289	-	24373770	1	2329348	2331606	1	SO_2216	2329348	2331606	145	20	0.358291	0.97	0.97	0.1	N	1	1			Dispensable
1295	-	24373777	1	2338802	2340865	1	SO_2223	2338802	2340865	108	12	0.127874	0.94	1.02	0.17	N	1	1			Dispensable
1297	-	24373779	1	2341546	2342481	1	SO_2225	2341546	2342481	46	8	0.699968	0.93	0.96	0.08	N	1	1			Dispensable
1300	hrpA	24373783	1	2345647	2349528	1	SO_2229	2345647	2349528	187	22	0.0756368	1	1.01	0.16	N	1	1			Dispensable
1303	-	24373787	1	2352147	2352518	1	SO_2234	2352147	2352518	29	7	0.859477	1.08	1.06	0.05	N	1	1			Dispensable
1304	ptsI	24373790	-1	2353245	2354948	3	SO_2237	2353245	2354948	95	15	0.60363	1.1	1.17	0.2	N	1	0			Dispensable
1304	-	24373792	-1	2355268	2355654	1	SO_2239	2355268	2355654	22	5	0.774665	1.02	1.03	0.13	N	1	0			Dispensable
1305	-	24373793	-1	2355819	2357456	1	SO_2240	2355819	2357456	85	12	0.524313	1	1.01	0.21	N	1	1			Dispensable
1306	-	24373794	1	2357802	2358530	1	SO_2241	2357802	2358530	50	7	0.358213	0.97	0.94	0.13	N	1	1			Dispensable
1308	dnaQ-1	24373798	-1	2360593	2361231	1	SO_2245	2360593	2361231	31	7	0.881802	1.03	1.04	0.12	N	1	1			Dispensable
1309	-	24373800	1	2361634	2362371	1	SO_2247	2361634	2362371	44	14	0.996533	1.03	0.93	0.3	N	1	1			Dispensable
1315	mfd	24373808	-1	2367847	2371341	1	SO_2255	2367847	2371341	171	23	0.273642	1.04	1.04	0.08	N	1	1			Dispensable
1319	-	24373814	1	2376464	2377189	1	SO_2261	2376464	2377189	38	9	0.976153	1.04	1.06	0.13	N	1	0			Dispensable
1321	rimK-2	24373823	1	2383894	2384793	1	SO_2270	2383894	2384793	42	6	0.47122	1.01	1.09	0.18	N	1	1			Dispensable
1328	-	24373833	-1	2392027	2393250	1	SO_2280	2392027	2393250	93	16	0.583286	1	0.98	0.12	N	1	1			Dispensable
1329	-	24373834	1	2393724	2395598	1	SO_2281	2393724	2395598	122	21	0.780368	1.06	1.1	0.15	N	1	1			Dispensable
1330	-	24373835	-1	2395756	2397114	1	SO_2282	2395756	2397114	82	12	0.492391	0.95	0.98	0.17	N	1	1			Dispensable
1335	-	24373841	-1	2402806	2403324	1	SO_2288	2402806	2403324	33	7	0.611856	0.96	0.99	0.22	N	1	1			Dispensable
1338	-	24373848	-1	2407398	2408777	1	SO_2295	2407398	2408777	91	18	0.773963	0.98	1.01	0.2	N	1	1			Dispensable
1345	-	24373860	1	2420521	2421858	3	SO_2308	2420521	2421858	70	12	0.684219	0.98	0.99	0.17	N	1	0			Dispensable
1346	-	24373864	-1	2423750	2424301	1	SO_2312	2423750	2424301	36	7	0.798689	0.91	0.97	0.25	N	1	1			Dispensable
1350	-	24373870	1	2432836	2434776	1	SO_2323	2432836	2434776	128	12	0.0303169	1.01	1.02	0.16	N	1	0			Dispensable
1350	cheW-2	24373871	1	2434790	2435326	2	SO_2324	2434790	2435326	31	7	0.878038	1.02	1.02	0.04	N	1	0			Dispensable
1361	-	24373893	-1	2454029	2454907	1	SO_2346	2454029	2454907	60	10	0.536205	1.07	1.04	0.24	N	1	1			Dispensable
1368	-	24373904	-1	2464328	2465032	8	SO_2357	2464328	2465032	44	8	0.497757	0.9	0.91	0.2	N	1	0			Dispensable
1368	-	24373906	-1	2465253	2467652	6	SO_2359	2465253	2467652	133	18	0.290216	0.86	0.88	0.15	N	1	0			Dispensable
1370	-	24373913	-1	2472307	2473884	1	SO_2366	2472307	2473884	95	13	0.268889	0.99	0.97	0.2	N	1	1			Dispensable
1372	-	24373920	-1	2477741	2479012	1	SO_2373	2477741	2479012	87	10	0.138557	1.02	1.04	0.11	N	1	1			Dispensable
1375	-	24373927	-1	2482458	2484422	1	SO_2380	2482458	2484422	115	17	0.52009	0.99	1	0.15	N	1	1			Dispensable
1379	-	24373932	1	2487351	2489408	1	SO_2385	2487351	2489408	122	23	0.762936	1	0.96	0.28	N	1	1			Dispensable
1386	dacB	24373941	1	2497388	2498911	2	SO_2394	2497388	2498911	93	22	0.977538	0.99	1	0.13	N	1	1			Dispensable
1387	-	24373942	-1	2498972	2500729	1	SO_2395	2498972	2500729	109	20	0.788292	0.96	0.94	0.2	N	1	1			Dispensable
1391	-	24373954	1	2511043	2512602	1	SO_2407	2511043	2512602	101	15	0.405457	1	1	0.16	N	1	1			Dispensable
1392	-	24373955	1	2512625	2513485	1	SO_2408	2512625	2513485	57	9	0.666898	1	1	0.13	N	1	1			Dispensable
1393	-	24373956	-1	2513482	2514402	1	SO_2409	2513482	2514402	55	10	0.737	0.95	0.93	0.22	N	1	1			Dispensable
1395	-	24373961	1	2519736	2520425	2	SO_2414	2519736	2520425	44	7	0.57094	0.96	0.82	0.3	N	1	1			Dispensable
1398	-	24373966	-1	2526764	2528782	1	SO_2419	2526764	2528782	103	19	0.889846	0.98	0.98	0.13	N	1	1			Dispensable
1399	sppA	24373967	1	2528948	2530792	1	SO_2420	2528948	2530792	119	18	0.421474	0.98	1.01	0.15	N	1	1			Dispensable
1403	-	24373971	-1	2532591	2533718	1	SO_2424	2532591	2533718	64	11	0.810569	0.96	1.04	0.19	N	1	1			Dispensable
1404	-	24373973	-1	2533900	2534613	1	SO_2426	2533900	2534613	52	12	0.954737	1.04	1.1	0.17	N	1	1			Dispensable
1405	-	24373974	-1	2534781	2537342	1	SO_2427	2534781	2537342	169	27	0.260816	0.99	1	0.12	N	1	1			Dispensable
1408	-	24373981	-1	2543523	2546336	1	SO_2434	2543523	2546336	163	23	0.497859	0.96	0.94	0.14	N	1	1			Dispensable
1409	-	24373982	1	2546487	2547218	1	SO_2435	2546487	2547218	44	8	0.747295	0.97	0.99	0.16	N	1	0			Dispensable
1410	-	24373984	1	2548271	2550166	1	SO_2437	2548271	2550166	114	20	0.727604	1.08	1.09	0.13	N	1	1			Dispensable
1412	-	24373986	-1	2551440	2553590	1	SO_2439	2551440	2553590	115	24	0.959213	1.04	1.01	0.21	N	1	1			Dispensable
1420	susB	24373997	1	2564970	2567069	1	SO_2450	2564970	2567069	119	20	0.595028	1	1.02	0.09	N	1	1			Dispensable
1423	-	24374001	-1	2570636	2571733	2	SO_2454	2570636	2571733	51	11	0.906894	0.96	0.93	0.21	N	1	0			Dispensable
1429	-	24374010	1	2582391	2584790	1	SO_2464	2582391	2584790	144	23	0.65357	1.01	1.03	0.16	N	1	0			Dispensable
1429	-	24374011	1	2584711	2587428	2	SO_2465	2584711	2587428	167	42	0.999406	1.04	1.05	0.18	N	1	1			Dispensable
1432	-	24374013	1	2589746	2592421	1	SO_2469	2589746	2592421	175	37	0.973422	1.02	1	0.15	N	1	1			Dispensable
1434	-	24374017	1	2595046	2595879	1	SO_2473	2595046	2595879	52	8	0.530979	1.02	1.01	0.11	N	1	1			Dispensable
1436	-	24374020	1	2596996	2598183	1	SO_2476	2596996	2598183	69	11	0.605037	0.92	0.92	0.1	N	1	0			Dispensable
1436	-	24374021	1	2598203	2599273	2	SO_2477	2598203	2599273	62	11	0.706039	0.96	1.01	0.17	N	1	1			Dispensable
1441	-	24374027	1	2604444	2605658	1	SO_2483	2604444	2605658	79	19	0.976755	0.82	0.83	0.25	N	1	1			Dispensable
1442	-	24374028	1	2605880	2606467	1	SO_2484	2605880	2606467	35	8	0.936204	1.08	1.03	0.12	N	1	0			Dispensable
1446	-	24374036	-1	2615773	2618052	2	SO_2492	2615773	2618052	131	23	0.754424	0.99	1.02	0.12	N	1	1			Dispensable
1446	-	24374037	-1	2618065	2618784	1	SO_2493	2618065	2618784	41	7	0.710826	0.99	1.01	0.07	N	1	0			Dispensable
1450	-	24374042	-1	2623052	2625379	2	SO_2498	2623052	2625379	136	17	0.140017	1	0.93	0.24	N	1	1			Dispensable
1452	-	24374045	-1	2627105	2627773	1	SO_2501	2627105	2627773	33	7	0.900843	1.03	1.02	0.11	N	1	1			Dispensable
1454	uvrB	24374050	-1	2629715	2631736	1	SO_2506	2629715	2631736	106	16	0.41643	0.96	0.98	0.21	N	1	1			Dispensable
1455	-	24374051	1	2633593	2635497	1	SO_2507	2633593	2635497	122	25	0.901206	0.99	1.02	0.15	N	1	1			Dispensable
1459	-	24374061	1	2643048	2643974	1	SO_2517	2643048	2643974	42	11	0.972922	0.91	0.9	0.1	N	1	1			Dispensable
1462	-	24374067	1	2647904	2650735	1	SO_2523	2647904	2650735	168	27	0.455145	0.96	0.95	0.13	N	1	0			Dispensable
1463	-	24374069	1	2653088	2654689	1	SO_2525	2653088	2654689	85	9	0.20958	0.99	0.97	0.12	N	1	1			Dispensable
1473	-	24374081	-1	2668304	2669416	3	SO_2538	2668304	2669416	81	11	0.292384	1.01	1.01	0.18	N	1	1			Dispensable
1473	-	24374082	-1	2669426	2671402	2	SO_2539	2669426	2671402	112	17	0.526049	1	0.99	0.1	N	1	0			Dispensable
1474	-	24374084	1	2672082	2673407	1	SO_2541	2672082	2673407	88	16	0.656418	0.94	0.98	0.15	N	1	0			Dispensable
1474	-	24374085	1	2673419	2674606	2	SO_2542	2673419	2674606	66	14	0.879067	1	0.96	0.2	N	1	0			Dispensable
1476	-	24374092	1	2682124	2682465	1	SO_2549	2682124	2682465	29	7	0.907497	0.99	0.97	0.21	N	1	1			Dispensable
1478	-	24374094	1	2683382	2684149	1	SO_2551	2683382	2684149	44	9	0.776293	1	1.02	0.22	N	1	1			Dispensable
1484	-	24374100	-1	2687860	2689299	1	SO_2557	2687860	2689299	70	16	0.975543	1.06	1.04	0.26	N	1	1			Dispensable
1489	-	24374107	1	2693552	2695099	1	SO_2564	2693552	2695099	95	22	0.983311	0.98	1	0.17	N	1	1			Dispensable
1493	-	24374113	-1	2699199	2700977	1	SO_2570	2699199	2700977	135	25	0.736349	1.07	1.05	0.19	N	1	1			Dispensable
1494	-	24374114	1	2701334	2702761	1	SO_2571	2701334	2702761	76	10	0.396093	1.03	1.07	0.34	N	1	0			Dispensable
1495	-	24374116	-1	2703468	2703908	1	SO_2573	2703468	2703908	23	5	0.900714	1.09	1.11	0.08	N	1	1			Dispensable
1498	rnd	24374123	-1	2706706	2707809	1	SO_2580	2706706	2707809	72	13	0.740528	1.02	1.02	0.11	N	1	1			Dispensable
1500	-	24374127	-1	2711602	2712315	2	SO_2584	2711602	2712315	40	9	0.950206	1.02	0.99	0.18	N	1	1			Dispensable
1504	-	24374132	1	2716792	2717631	1	SO_2589	2716792	2717631	53	12	0.921762	1.03	1.04	0.1	N	1	1			Dispensable
1508	-	24374137	-1	2725982	2728297	4	SO_2594	2725982	2728297	147	30	0.949941	1.02	1	0.13	N	1	1			Dispensable
1508	-	24374139	-1	2729395	2730759	2	SO_2596	2729395	2730759	81	14	0.424748	1.03	1.03	0.18	N	1	0			Dispensable
1508	-	24374140	-1	2730772	2732814	1	SO_2597	2730772	2732814	120	15	0.2008	1.01	1.05	0.13	N	1	0			Dispensable
1511	pepN	24374143	-1	2733641	2736190	1	SO_2600	2733641	2736190	142	22	0.569821	0.98	0.96	0.15	N	1	1			Dispensable
1512	-	24374144	-1	2736274	2738322	2	SO_2601	2736274	2738322	117	19	0.33825	1	0.94	0.2	N	1	1			Dispensable
1515	-	24374148	1	2741513	2744122	1	SO_2606	2741513	2744122	142	21	0.485737	1.01	1.09	0.24	N	1	1			Dispensable
1516	-	24374149	-1	2744266	2745492	1	SO_2607	2744266	2745492	72	16	0.954579	0.96	0.88	0.26	N	1	1			Dispensable
1517	yebU	24374151	1	2745675	2747099	1	SO_2609	2745675	2747099	81	9	0.186096	1	0.94	0.2	N	1	1			Dispensable
1519	-	24374160	-1	2753437	2754552	1	SO_2618	2753437	2754552	62	12	0.844084	0.82	0.8	0.09	N	1	0			Dispensable
1522	-	24374163	-1	2758131	2758883	2	SO_2621	2758131	2758883	42	12	0.993403	0.98	0.95	0.12	N	1	1			Dispensable
1524	clpA	24374168	-1	2761285	2763552	2	SO_2626	2761285	2763552	110	19	0.778198	0.93	0.96	0.19	N	1	1			Dispensable
1527	-	24374172	1	2767944	2768420	1	SO_2631	2767944	2768420	29	6	0.832802	0.95	1	0.27	N	1	1			Dispensable
1531	-	24374178	-1	2773252	2773704	1	SO_2637	2773252	2773704	15	5	0.977549	1	1.01	0.08	N	1	1			Dispensable
1534	-	24374181	-1	2775587	2776051	1	SO_2640	2775587	2776051	27	5	0.681181	1.05	1.05	0.2	N	1	1			Dispensable
1536	-	24374184	-1	2776723	2779764	2	SO_2643	2776723	2779764	182	24	0.202884	0.94	0.9	0.23	N	1	1			Dispensable
1540	-	24374189	1	2785216	2785878	1	SO_2648	2785216	2785878	46	7	0.463683	1.06	1.06	0.14	N	1	1			Dispensable
1542	-	24374191	1	2787168	2787947	1	SO_2650	2787168	2787947	44	8	0.790213	1.08	1.09	0.15	N	1	1			Dispensable
1545	-	24374195	1	2789442	2791451	2	SO_2654	2789442	2791451	108	18	0.434088	0.98	1	0.16	N	1	0			Dispensable
1545	-	24374196	1	2791496	2792452	3	SO_2655	2791496	2792452	58	14	0.984758	0.99	1.04	0.3	N	1	0			Dispensable
1549	-	24374204	1	2794982	2795551	1	SO_2663	2794982	2795551	34	8	0.880604	1.05	1.08	0.11	N	1	1			Dispensable
1550	-	24374207	1	2796231	2796797	3	SO_2666	2796231	2796797	37	7	0.620627	1.09	1.09	0.13	N	1	1			Dispensable
1551	-	24374208	1	2796806	2797339	1	SO_2667	2796806	2797339	35	6	0.647386	0.88	0.97	0.21	N	1	0			Dispensable
1551	-	24374210	1	2798154	2798348	3	SO_2669	2798154	2798348	14	4	0.917039	0.97	1.04	0.25	N	1	0			Dispensable
1552	-	24374212	1	2798918	2799508	1	SO_2671	2798918	2799508	30	7	0.864024	0.96	0.94	0.16	N	1	0			Dispensable
1553	-	24374218	1	2801187	2801768	1	SO_2677	2801187	2801768	17	4	0.90834	0.93	0.93	0.11	N	1	0			Dispensable
1553	-	24374220	1	2801965	2803524	3	SO_2679	2801965	2803524	100	14	0.396661	0.97	0.94	0.1	N	1	0			Dispensable
1553	-	24374221	1	2803521	2805086	4	SO_2680	2803521	2805086	85	26	0.998528	0.99	1.01	0.16	N	1	0			Dispensable
1553	-	24374222	1	2805070	2805858	5	SO_2681	2805070	2805858	40	7	0.709631	0.96	0.97	0.08	N	1	1			Dispensable
1555	-	24374225	1	2806693	2807652	1	SO_2684	2806693	2807652	32	6	0.857644	0.96	0.99	0.1	N	1	0			Dispensable
1555	-	24374226	1	2807652	2808551	2	SO_2685	2807652	2808551	46	12	0.986583	1.05	1.08	0.13	N	1	0			Dispensable
1555	-	24374228	1	2808861	2809421	4	SO_2687	2808861	2809421	28	6	0.909912	0.98	0.97	0.17	N	1	0			Dispensable
1555	-	24374230	1	2810151	2810582	6	SO_2689	2810151	2810582	26	5	0.780514	1.13	1.11	0.1	N	1	0			Dispensable
1555	-	24374231	1	2810636	2811133	7	SO_2690	2810636	2811133	21	7	0.980797	0.96	0.95	0.32	N	1	0			Dispensable
1555	-	24374232	1	2811130	2811720	8	SO_2691	2811130	2811720	34	6	0.662635	1.04	0.99	0.2	N	1	0			Dispensable
1555	-	24374234	1	2811904	2813385	10	SO_2693	2811904	2813385	81	14	0.6468	1.01	1.06	0.16	N	1	0			Dispensable
1555	-	24374235	1	2813402	2813755	11	SO_2694	2813402	2813755	21	6	0.988139	1.05	1.01	0.11	N	1	0			Dispensable
1555	-	24374238	1	2814240	2815901	13	SO_2697	2814240	2815901	121	18	0.526529	1.02	1.01	0.15	N	1	0			Dispensable
1555	-	24374239	1	2815923	2817239	14	SO_2698	2815923	2817239	86	14	0.703666	0.97	0.96	0.11	N	1	0			Dispensable
1555	-	24374240	1	2817239	2818318	15	SO_2699	2817239	2818318	70	11	0.735355	1.06	1.04	0.07	N	1	0			Dispensable
1555	-	24374241	1	2818312	2818959	16	SO_2700	2818312	2818959	40	7	0.603228	1.02	0.88	0.31	N	1	0			Dispensable
1555	-	24374243	1	2819407	2820474	18	SO_2702	2819407	2820474	70	13	0.672201	1.04	0.98	0.21	N	1	0			Dispensable
1555	-	24374244	1	2820459	2821043	19	SO_2703	2820459	2821043	43	9	0.750254	1.03	1.06	0.07	N	1	1			Dispensable
1556	-	24374245	1	2821109	2822836	1	SO_2704	2821109	2822836	135	16	0.0794748	1.05	1.06	0.1	N	1	1			Dispensable
1562	-	24374253	-1	2830243	2831382	1	SO_2712	2830243	2831382	69	13	0.811812	0.87	0.89	0.16	N	1	1			Dispensable
1565	-	24374256	-1	2832601	2834802	1	SO_2715	2832601	2834802	146	16	0.0431355	1	1.02	0.15	N	1	1			Dispensable
1567	-	24374259	-1	2835906	2837060	2	SO_2718	2835906	2837060	93	12	0.192323	1.03	1.04	0.13	N	1	1			Dispensable
1569	-	24374263	-1	2839345	2839872	2	SO_2722	2839345	2839872	37	6	0.569153	0.99	1.03	0.13	N	1	0			Dispensable
1570	-	24374265	1	2840371	2842137	1	SO_2724	2840371	2842137	98	23	0.979695	0.96	0.93	0.15	N	1	1			Dispensable
1572	-	24374267	1	2843140	2843886	1	SO_2726	2843140	2843886	51	12	0.926855	1.01	1.03	0.28	N	1	1			Dispensable
1575	pepE	24374271	1	2845799	2846509	1	SO_2730	2845799	2846509	51	10	0.683722	1.04	1.14	0.29	N	1	1			Dispensable
1576	mdoG	24374272	1	2847162	2848748	1	SO_2731	2847162	2848748	107	27	0.99414	1.04	1.07	0.13	N	1	1			Dispensable
1580	-	24374277	1	2851535	2852503	1	SO_2736	2851535	2852503	76	10	0.307406	0.96	0.99	0.11	N	1	1			Dispensable
1585	-	24374283	-1	2858291	2861728	1	SO_2742	2858291	2861728	199	28	0.354873	1.02	0.98	0.26	N	1	1			Dispensable
1587	-	24374285	1	2864065	2865837	1	SO_2744	2864065	2865837	102	17	0.601023	0.98	0.98	0.09	N	1	0			Dispensable
1589	-	24374294	-1	2873248	2875431	1	SO_2753	2873248	2875431	142	27	0.858202	1.01	1.03	0.12	N	1	1			Dispensable
1592	-	24374296	1	2878837	2880156	1	SO_2757	2878837	2880156	67	10	0.586855	1	0.99	0.15	N	1	1			Dispensable
1593	-	24374297	-1	2880233	2881636	1	SO_2758	2880233	2881636	107	15	0.222362	1.04	1.01	0.13	N	1	1			Dispensable
1597	-	24374302	1	2885665	2886480	1	SO_2763	2885665	2886480	69	15	0.699433	1.04	1.05	0.12	N	1	1			Dispensable
1599	-	24374304	1	2887277	2888845	1	SO_2766	2887277	2888845	95	14	0.563224	1.02	1.03	0.11	N	1	1			Dispensable
1602	-	24374307	1	2893074	2893922	1	SO_2769	2893074	2893922	45	8	0.620295	1.01	1.1	0.24	N	1	1			Dispensable
1603	-	24374310	-1	2895188	2895667	1	SO_2772	2895188	2895667	27	5	0.662504	1.12	1.13	0.16	N	1	0			Dispensable
1605	plsX	24374317	-1	2900931	2901959	3	SO_2779	2900931	2901959	47	11	0.944403	1.01	0.97	0.17	N	1	0			Dispensable
1610	sbcB	24374325	1	2912198	2913610	1	SO_2790	2912198	2913610	80	16	0.865143	0.95	0.99	0.32	N	1	1			Dispensable
1615	-	24374331	1	2917161	2920370	1	SO_2796	2917161	2920370	180	38	0.99007	1.03	1.04	0.11	N	1	1			Dispensable
1619	-	24374338	-1	2925405	2927714	1	SO_2803	2925405	2927714	146	29	0.86012	0.99	1.01	0.13	N	1	0			Dispensable
1621	-	24374340	1	2928566	2929738	1	SO_2805	2928566	2929738	80	10	0.400901	1.03	0.91	0.46	N	1	1			Dispensable
1624	-	24374344	1	2931481	2931822	2	SO_2809	2931481	2931822	20	6	0.984256	0.85	0.85	0.16	N	1	1			Dispensable
1626	fabG	24374346	-1	2934468	2935232	1	SO_2813	2934468	2935232	49	8	0.715361	1.01	1.01	0.15	N	1	1			Dispensable
1627	-	24374347	1	2936334	2937653	1	SO_2815	2936334	2937653	80	13	0.473378	1.02	1.06	0.18	N	1	1			Dispensable
1631	-	24374352	1	2942458	2944140	1	SO_2822	2942458	2944140	104	16	0.412216	1.01	1.01	0.24	N	1	0			Dispensable
1638	nrdG	24374362	-1	2950352	2950813	2	SO_2833	2950352	2950813	26	5	0.753221	0.93	0.93	0.02	N	1	1			Dispensable
1645	-	24374372	-1	2960659	2963715	2	SO_2843	2960659	2963715	146	21	0.307471	1.01	0.99	0.15	N	1	1			Dispensable
1645	-	24374373	-1	2963712	2964911	1	SO_2844	2963712	2964911	67	16	0.964232	1.02	1.01	0.29	N	1	0			Dispensable
1647	-	24374376	1	2966142	2967035	1	SO_2847	2966142	2967035	58	14	0.933027	1.02	0.97	0.12	N	1	1			Dispensable
1650	-	24374381	1	2976182	2976853	1	SO_2852	2976182	2976853	36	9	0.911213	0.99	0.96	0.22	N	1	1			Dispensable
1652	-	24374383	-1	2978046	2978645	1	SO_2854	2978046	2978645	35	7	0.791118	1	1.01	0.04	N	1	1			Dispensable
1653	-	24374384	-1	2978854	2979399	4	SO_2855	2978854	2979399	36	7	0.766755	1.02	1.04	0.05	N	1	1			Dispensable
1653	-	24374385	-1	2979531	2981393	3	SO_2856	2979531	2981393	106	10	0.0556623	1.03	1	0.3	N	1	0			Dispensable
1653	-	24374386	-1	2981528	2983264	2	SO_2857	2981528	2983264	101	17	0.517637	1.02	1.05	0.14	N	1	0			Dispensable
1654	-	24374389	-1	2984462	2985085	2	SO_2860	2984462	2985085	33	9	0.956288	0.98	0.95	0.39	N	1	1			Dispensable
1654	-	24374390	-1	2985205	2986056	1	SO_2861	2985205	2986056	40	9	0.912615	1.03	1.02	0.1	N	1	0			Dispensable
1658	iciA	24374395	1	2988995	2989915	1	SO_2866	2988995	2989915	47	13	0.985927	0.9	0.93	0.15	N	1	1			Dispensable
1661	-	24374398	1	2991618	2993087	1	SO_2869	2991618	2993087	72	13	0.684106	1.19	1.23	0.23	N	1	1			Dispensable
1663	-	24374405	1	2995390	2997342	3	SO_2876	2995390	2997342	109	21	0.894198	0.98	0.96	0.14	N	1	1			Dispensable
1668	-	24374411	1	3002305	3004239	1	SO_2882	3002305	3004239	110	19	0.589968	1	0.96	0.2	N	1	0			Dispensable
1668	-	24374412	1	3004305	3005573	2	SO_2883	3004305	3005573	68	10	0.420907	1.05	1.07	0.13	N	1	0			Dispensable
1668	-	24374413	1	3005583	3007109	3	SO_2884	3005583	3007109	101	14	0.257271	1.07	1.04	0.32	N	1	1			Dispensable
1670	dsbB	24374416	1	3010180	3010707	2	SO_2887	3010180	3010707	38	8	0.822107	1	1.01	0.18	N	1	1			Dispensable
1671	-	24374417	-1	3010731	3011000	1	SO_2888	3010731	3011000	22	5	0.720154	1.01	1.03	0.11	N	1	1			Dispensable
1672	-	24374418	1	3011321	3013930	1	SO_2889	3011321	3013930	154	33	0.958988	1.01	1.03	0.12	N	1	1			Dispensable
1676	-	24374423	-1	3016449	3016904	2	SO_2894	3016449	3016904	26	7	0.913637	1.03	1.11	0.21	N	1	1			Dispensable
1677	-	24374427	-1	3020980	3024417	1	SO_2898	3020980	3024417	153	18	0.0699396	1.06	1.02	0.17	N	1	0			Dispensable
1679	-	24374429	1	3025585	3027966	1	SO_2900	3025585	3027966	129	19	0.401501	1.02	1.02	0.17	N	1	1			Dispensable
1681	-	24374431	-1	3029243	3030373	1	SO_2902	3029243	3030373	69	17	0.978059	1.04	1.06	0.13	N	1	1			Dispensable
1683	-	24374434	1	3031935	3033008	1	SO_2905	3031935	3033008	62	9	0.362549	0.93	0.93	0.12	N	1	1			Dispensable
1684	-	24374435	1	3033131	3034129	1	SO_2906	3033131	3034129	75	15	0.906502	0.97	0.98	0.2	N	1	1			Dispensable
1685	-	24374436	1	3034793	3037447	1	SO_2907	3034793	3037447	203	47	0.99292	1.08	1.07	0.18	N	1	1			Dispensable
1689	-	24374441	-1	3045265	3045804	1	SO_2914	3045265	3045804	34	6	0.518427	0.98	0.96	0.18	N	1	1			Dispensable
1693	-	24374447	-1	3051737	3052843	1	SO_2920	3051737	3052843	74	19	0.984461	1.06	1.08	0.16	N	1	0			Dispensable
1697	-	24374451	-1	3056116	3056778	1	SO_2924	3056116	3056778	43	8	0.781234	0.96	1.04	0.21	N	1	1			Dispensable
1698	-	24374453	-1	3057041	3059548	2	SO_2926	3057041	3059548	132	24	0.81375	1.01	1	0.2	N	1	1			Dispensable
1698	-	24374454	-1	3059552	3060313	1	SO_2927	3059552	3060313	32	5	0.705702	1.03	1.05	0.18	N	1	0			Dispensable
1700	-	24374456	1	3061110	3062177	1	SO_2929	3061110	3062177	63	11	0.661704	1.02	1.07	0.21	N	1	1			Dispensable
1701	-	24374457	1	3062434	3065157	1	SO_2930	3062434	3065157	156	34	0.978972	1.03	1.08	0.23	N	1	1			Dispensable
1702	-	24374458	1	3065276	3066448	1	SO_2931	3065276	3066448	68	15	0.968534	0.97	1.03	0.15	N	1	1			Dispensable
1703	-	24374459	-1	3066680	3067741	1	SO_2932	3066680	3067741	74	16	0.912754	1.03	1.07	0.2	N	1	1			Dispensable
1705	-	24374461	-1	3069064	3071547	1	SO_2934	3069064	3071547	152	29	0.846503	1.04	1.08	0.16	N	1	1			Dispensable
1709	-	24374465	-1	3075409	3076119	1	SO_2939	3075409	3076119	57	14	0.944216	1.05	1.04	0.12	N	1	1			Dispensable
1710	-	24374466	-1	3076443	3080468	2	SO_2940	3076443	3080468	235	38	0.638459	1.03	1.05	0.13	N	1	1			Dispensable
1713	-	24374470	-1	3082148	3083743	4	SO_2944	3082148	3083743	108	19	0.521256	1.01	1.02	0.19	N	1	1			Dispensable
1713	-	24374471	-1	3083755	3084660	3	SO_2945	3083755	3084660	59	11	0.692813	1.02	1	0.2	N	1	0			Dispensable
1713	-	24374472	-1	3084700	3085488	2	SO_2946	3084700	3085488	50	10	0.809511	1.07	1.08	0.13	N	1	0			Dispensable
1713	-	24374473	-1	3085491	3085763	1	SO_2947	3085491	3085763	19	6	0.968003	1	0.91	0.24	N	1	0			Dispensable
1714	-	24374474	-1	3085846	3086559	6	SO_2948	3085846	3086559	36	9	0.936464	1.03	1.07	0.17	N	1	1			Dispensable
1714	-	24374475	-1	3086611	3087336	5	SO_2949	3086611	3087336	45	11	0.958612	1.08	1.01	0.41	N	1	0			Dispensable
1714	-	24374477	-1	3087991	3090105	3	SO_2951	3087991	3090105	152	39	0.993717	0.99	0.99	0.08	N	1	0			Dispensable
1714	H	24374479	-1	3090474	3093218	1	SO_2953	3090474	3093218	134	21	0.588836	1.02	0.97	0.2	N	1	0			Dispensable
1717	-	24374483	-1	3094631	3094999	1	SO_2957	3094631	3094999	24	7	0.954	1.01	0.97	0.29	N	1	1			Dispensable
1718	-	24374486	-1	3095699	3096061	3	SO_2960	3095699	3096061	17	6	0.993568	1.01	1.08	0.17	N	1	0			Dispensable
1719	-	24374489	-1	3096752	3097942	9	SO_2963	3096752	3097942	60	8	0.485465	1	1.02	0.1	N	1	1			Dispensable
1719	-	24374490	-1	3097955	3098809	8	SO_2964	3097955	3098809	50	10	0.820564	0.93	0.97	0.22	N	1	0			Dispensable
1719	-	24374491	-1	3098819	3100117	7	SO_2965	3098819	3100117	67	12	0.741514	1	0.94	0.18	N	1	0			Dispensable
1719	-	24374493	-1	3100275	3102020	5	SO_2967	3100275	3102020	82	12	0.69162	1.04	1.19	0.4	N	1	0			Dispensable
1719	-	24374494	-1	3101977	3102489	4	SO_2968	3101977	3102489	21	4	0.86407	1.01	1.1	0.17	N	1	0			Dispensable
1721	-	24374500	-1	3104760	3105023	1	SO_2974	3104760	3105023	17	5	0.979183	1.23	1.21	0.15	N	1	0			Dispensable
1723	-	24374504	-1	3106800	3107999	8	SO_2978	3106800	3107999	83	20	0.98428	0.99	1.02	0.14	N	1	0			Dispensable
1723	-	24374506	-1	3108598	3109164	6	SO_2980	3108598	3109164	27	6	0.802015	0.99	1.05	0.2	N	1	0			Dispensable
1723	-	24374508	-1	3109740	3110255	4	SO_2982	3109740	3110255	30	6	0.867291	1.27	1.28	0.11	N	1	0			Dispensable
1723	-	24374509	-1	3110252	3110644	3	SO_2983	3110252	3110644	19	4	0.840911	1.12	1.15	0.07	N	1	0			Dispensable
1723	-	24374510	-1	3110628	3111188	2	SO_2984	3110628	3111188	20	5	0.904203	1.16	1.16	0.07	N	1	0			Dispensable
1723	O	24374511	-1	3111160	3112176	1	SO_2985	3111160	3112176	47	8	0.752863	1.07	1.03	0.15	N	1	0			Dispensable
1729	-	24374526	1	3118831	3119220	3	SO_3001	3118831	3119220	18	6	0.948144	0.9	0.9	0.14	N	1	0			Dispensable
1729	-	24374529	1	3120229	3121194	6	SO_3004	3120229	3121194	48	8	0.681391	0.96	0.89	0.14	N	1	0			Dispensable
1729	-	24374530	1	3121191	3121688	7	SO_3005	3121191	3121688	30	6	0.704497	1.07	1.04	0.05	N	1	0			Dispensable
1730	-	24374533	1	3123703	3124116	2	SO_3008	3123703	3124116	23	8	0.993035	1	1.13	0.35	N	1	0			Dispensable
1733	-	24374538	-1	3124990	3126249	1	SO_3013	3124990	3126249	80	11	0.378799	0.99	1	0.19	N	1	1			Dispensable
1734	-	24374540	-1	3127031	3127819	1	SO_3015	3127031	3127819	46	8	0.700657	1.04	1.14	0.3	N	1	0			Dispensable
1740	alcA	24374555	1	3140006	3141502	1	SO_3030	3140006	3141502	94	15	0.471458	1	0.93	0.33	N	1	0			Dispensable
1740	-	24374557	1	3142234	3144039	3	SO_3032	3142234	3144039	95	11	0.134566	0.99	1.01	0.09	N	1	1			Dispensable
1741	-	24374558	1	3144235	3146337	1	SO_3033	3144235	3146337	119	26	0.95177	0.96	1	0.15	N	1	1			Dispensable
1752	-	24374570	-1	3159799	3162045	4	SO_3048	3159799	3162045	102	11	0.121101	0.99	1.08	0.19	N	1	1			Dispensable
1752	-	24374573	-1	3163234	3164247	1	SO_3051	3163234	3164247	57	11	0.75287	0.98	1.01	0.11	N	1	0			Dispensable
1754	-	24374576	-1	3166564	3167208	1	SO_3054	3166564	3167208	31	6	0.731438	1.05	1.04	0.08	N	1	0			Dispensable
1755	pip	24374577	1	3167398	3168672	1	SO_3055	3167398	3168672	74	18	0.965242	1.03	1.03	0.17	N	1	1			Dispensable
1758	-	24374580	-1	3170990	3172543	1	SO_3058	3170990	3172543	63	13	0.867446	0.96	0.95	0.12	N	1	1			Dispensable
1759	-	24374581	1	3172709	3174235	1	SO_3059	3172709	3174235	75	13	0.539649	0.95	0.95	0.16	N	1	1			Dispensable
1760	-	24374582	-1	3174321	3175490	1	SO_3060	3174321	3175490	81	16	0.68766	1	0.98	0.18	N	1	1			Dispensable
1761	topB	24374583	-1	3175740	3177848	1	SO_3061	3175740	3177848	123	14	0.0577568	0.98	0.94	0.29	N	1	1			Dispensable
1765	-	24374590	-1	3185596	3188928	1	SO_3069	3185596	3188928	151	17	0.125104	1.04	1.07	0.12	N	1	1			Dispensable
1767	-	24374594	1	3192922	3194853	1	SO_3073	3192922	3194853	90	10	0.148567	1.04	1.05	0.12	N	1	1			Dispensable
1770	-	24374599	-1	3197219	3198388	1	SO_3078	3197219	3198388	60	10	0.427842	0.94	1.01	0.16	N	1	0			Dispensable
1771	-	24374600	-1	3199688	3200605	1	SO_3080	3199688	3200605	46	9	0.820669	0.99	0.97	0.27	N	1	0			Dispensable
1773	sixA	24374602	-1	3201321	3201791	1	SO_3082	3201321	3201791	25	6	0.745023	0.9	0.87	0.19	N	1	1			Dispensable
1774	-	24374603	1	3201961	3204750	1	SO_3083	3201961	3204750	191	26	0.0961634	0.94	0.92	0.15	N	1	1			Dispensable
1778	fadJ	24374608	-1	3210691	3212814	2	SO_3088	3210691	3212814	117	16	0.326038	0.98	0.94	0.14	N	1	1			Dispensable
1778	fadI	24374609	-1	3212814	3214124	1	SO_3089	3212814	3214124	69	9	0.275501	1.08	1.1	0.13	N	1	0			Dispensable
1779	-	24374610	1	3214399	3215349	1	SO_3090	3214399	3215349	47	8	0.608871	1.02	1.03	0.08	N	1	0			Dispensable
1779	-	24374611	1	3215463	3216446	2	SO_3091	3215463	3216446	44	7	0.596086	1.09	1.05	0.11	N	1	1			Dispensable
1781	-	24374614	1	3218125	3220164	2	SO_3094	3218125	3220164	87	12	0.459623	1.01	1.01	0.03	N	1	1			Dispensable
1782	-	24374615	1	3220158	3221825	1	SO_3095	3220158	3221825	90	11	0.179737	1.03	1.06	0.28	N	1	0			Dispensable
1785	-	24374619	1	3226460	3226906	2	SO_3100	3226460	3226906	28	7	0.905664	1.05	1.06	0.22	N	1	1			Dispensable
1787	-	24374621	1	3227970	3228983	1	SO_3102	3227970	3228983	56	8	0.425903	1.04	1.08	0.13	N	1	0			Dispensable
1787	-	24374622	1	3229020	3232283	2	SO_3103	3229020	3232283	184	37	0.935573	1	0.98	0.1	N	1	0			Dispensable
1788	aprE	24374625	1	3233538	3235961	1	SO_3106	3233538	3235961	173	25	0.208712	1.04	1	0.15	N	1	1			Dispensable
1792	tgt	24374632	-1	3241717	3242841	2	SO_3113	3241717	3242841	57	12	0.902234	1	1.07	0.17	N	1	0			Dispensable
1792	queA	24374633	-1	3243003	3244040	1	SO_3114	3243003	3244040	58	11	0.824682	1	0.98	0.08	N	1	0			Dispensable
1797	-	24374638	1	3247384	3248763	1	SO_3120	3247384	3248763	78	15	0.668157	1	1	0.3	N	1	1			Dispensable
1798	-	24374639	-1	3248828	3249352	1	SO_3121	3248828	3249352	29	5	0.710569	1.04	1.03	0.08	N	1	1			Dispensable
1799	-	24374640	-1	3249429	3250655	1	SO_3122	3249429	3250655	79	14	0.809624	0.92	0.89	0.11	N	1	1			Dispensable
1802	-	24374643	-1	3252401	3253684	3	SO_3125	3252401	3253684	58	8	0.472809	1.02	1.02	0.14	N	1	1			Dispensable
1802	ogt	24374644	-1	3253722	3254225	2	SO_3126	3253722	3254225	31	5	0.671294	1.13	1.09	0.26	N	1	0			Dispensable
1802	-	24374645	-1	3254331	3255959	1	SO_3127	3254331	3255959	94	22	0.974118	1	1.02	0.17	N	1	0			Dispensable
1803	-	24374646	1	3256137	3257966	1	SO_3128	3256137	3257966	95	16	0.543737	1.01	1.06	0.14	N	1	1			Dispensable
1812	dcp-1	24374656	1	3276288	3278438	1	SO_3142	3276288	3278438	104	13	0.0895616	1.08	1.09	0.17	N	1	1			Dispensable
1818	-	24374661	1	3285131	3286405	1	SO_3148	3285131	3286405	55	11	0.699788	0.97	0.96	0.39	N	1	0			Dispensable
1818	-	24374662	1	3286405	3287691	2	SO_3149	3286405	3287691	71	15	0.936903	1.05	1.04	0.21	N	1	1			Dispensable
1822	-	24374668	1	3291858	3292982	1	SO_3155	3291858	3292982	73	11	0.493976	1	1.06	0.17	N	1	1			Dispensable
1825	-	24374670	1	3293643	3294353	1	SO_3157	3293643	3294353	59	11	0.630442	1	1.02	0.1	N	1	1			Dispensable
1826	-	24374672	1	3295149	3297527	2	SO_3159	3295149	3297527	179	37	0.917269	1.01	1.05	0.14	N	1	1			Dispensable
1831	-	24374679	1	3302067	3302468	2	SO_3166	3302067	3302468	30	8	0.93445	0.98	1.01	0.13	N	1	1			Dispensable
1833	-	24374681	-1	3303957	3305165	1	SO_3168	3303957	3305165	69	10	0.289944	0.97	0.96	0.12	N	1	1			Dispensable
1834	-	24374683	-1	3305737	3307104	1	SO_3170	3305737	3307104	80	11	0.329591	1	1.03	0.14	N	1	0			Dispensable
1835	-	24374684	-1	3307620	3309560	7	SO_3171	3307620	3309560	127	17	0.149189	0.67	0.65	0.26	N	1	1			Dispensable
1835	-	24374687	-1	3311216	3312349	4	SO_3174	3311216	3312349	88	15	0.539226	0.63	0.62	0.14	N	1	0			Dispensable
1840	-	24374704	-1	3329608	3330597	1	SO_3191	3329608	3330597	67	13	0.854097	0.76	0.79	0.09	N	1	1			Dispensable
1841	-	24374705	-1	3330777	3331130	1	SO_3192	3330777	3331130	27	9	0.969351	1	0.98	0.11	N	1	1			Dispensable
1842	-	24374706	-1	3331303	3334068	1	SO_3193	3331303	3334068	167	25	0.389853	0.73	0.7	0.14	N	1	1			Dispensable
1845	-	24374708	-1	3337530	3338633	1	SO_3196	3337530	3338633	77	15	0.751895	1.06	1.07	0.18	N	1	1			Dispensable
1846	-	24374709	-1	3338754	3339539	1	SO_3197	3338754	3339539	59	13	0.741144	1.08	1.11	0.14	N	1	1			Dispensable
1847	-	24374710	1	3339758	3341596	1	SO_3198	3339758	3341596	119	18	0.432621	1	0.95	0.23	N	1	0			Dispensable
1847	-	24374711	1	3341611	3341919	2	SO_3199	3341611	3341919	23	7	0.860813	1.02	1.01	0.11	N	1	1			Dispensable
1849	-	24374716	-1	3344150	3344941	28	SO_3204	3344150	3344941	50	8	0.419736	0.97	0.98	0.23	N	1	0			Dispensable
1849	cheB-3	24374718	-1	3345536	3346660	26	SO_3206	3345536	3346660	62	8	0.224327	0.93	0.92	0.17	N	1	0			Dispensable
1849	-	24374719	-1	3346681	3348957	25	SO_3207	3346681	3348957	108	18	0.525173	0.87	0.91	0.14	N	1	0			Dispensable
1849	fliA	24374722	-1	3350155	3350868	22	SO_3210	3350155	3350868	47	12	0.938252	1.07	1.05	0.12	N	1	0			Dispensable
1849	flhF	24374724	-1	3351747	3353123	20	SO_3212	3351747	3353123	85	10	0.21837	0.97	0.9	0.16	N	1	0			Dispensable
1849	flhA	24374725	-1	3353135	3355234	19	SO_3213	3353135	3355234	126	18	0.204618	1.03	1.04	0.11	N	1	0			Dispensable
1849	flhB	24374727	-1	3355612	3356742	18	SO_3215	3355612	3356742	72	18	0.961385	1.02	1.04	0.21	N	1	0			Dispensable
1849	fliR	24374728	-1	3356767	3357564	17	SO_3216	3356767	3357564	47	10	0.8271	1.03	1.02	0.09	N	1	0			Dispensable
1849	fliP	24374730	-1	3357856	3358599	15	SO_3218	3357856	3358599	51	10	0.765758	1	1	0.1	N	1	0			Dispensable
1849	fliL	24374734	-1	3360499	3361023	11	SO_3222	3360499	3361023	24	7	0.968734	1.07	1.07	0.13	N	1	0			Dispensable
1849	fliK	24374735	-1	3361106	3362689	10	SO_3223	3361106	3362689	84	17	0.93975	1.04	1.03	0.21	N	1	0			Dispensable
1849	fliI	24374737	-1	3363288	3364625	8	SO_3225	3363288	3364625	65	10	0.574273	1.03	1.05	0.07	N	1	0			Dispensable
1849	fliH	24374738	-1	3364594	3365544	7	SO_3226	3364594	3365544	40	6	0.46028	1.05	1.03	0.11	N	1	0			Dispensable
1849	fliG	24374739	-1	3365531	3366577	6	SO_3227	3365531	3366577	46	13	0.986576	0.96	0.96	0.16	N	1	0			Dispensable
1849	fliF	24374740	-1	3366570	3368231	5	SO_3228	3366570	3368231	88	19	0.949863	0.95	0.91	0.14	N	1	0			Dispensable
1849	fliE	24374741	-1	3368304	3368642	4	SO_3229	3368304	3368642	19	5	0.869766	1.04	1.04	0.1	N	1	0			Dispensable
1849	flrC	24374742	-1	3368834	3370174	3	SO_3230	3368834	3370174	74	11	0.434655	0.98	1	0.18	N	1	0			Dispensable
1849	flrB	24374743	-1	3370167	3371249	2	SO_3231	3370167	3371249	55	7	0.31282	1.02	0.98	0.12	N	1	0			Dispensable
1850	fliD	24374747	-1	3373852	3375222	3	SO_3235	3373852	3375222	85	12	0.523949	0.98	0.97	0.15	N	1	0			Dispensable
1851	-	24374750	-1	3376855	3377676	1	SO_3238	3376855	3377676	62	11	0.720181	1.01	0.99	0.14	N	1	1			Dispensable
1852	flgL	24374751	-1	3377772	3378983	1	SO_3239	3377772	3378983	69	12	0.578703	1.05	1.02	0.18	N	1	1			Dispensable
1853	flgJ	24374752	-1	3380959	3382113	11	SO_3241	3380959	3382113	57	8	0.567623	1.1	1.25	0.25	N	1	0			Dispensable
1853	flgH	24374754	-1	3383234	3383908	9	SO_3243	3383234	3383908	48	10	0.855207	0.97	0.85	0.33	N	1	0			Dispensable
1853	flgG	24374755	-1	3383921	3384709	8	SO_3244	3383921	3384709	50	10	0.726518	1.03	0.99	0.15	N	1	0			Dispensable
1853	flgF	24374756	-1	3384720	3385463	7	SO_3245	3384720	3385463	32	6	0.617569	1.04	1.07	0.15	N	1	0			Dispensable
1853	flgE	24374758	-1	3385636	3386997	6	SO_3247	3385636	3386997	67	8	0.1633	1.04	0.99	0.13	N	1	0			Dispensable
1853	flgD	24374759	-1	3387065	3387826	5	SO_3248	3387065	3387826	43	10	0.944864	1	0.95	0.15	N	1	0			Dispensable
1853	cheR-2	24374762	-1	3388836	3389675	2	SO_3251	3388836	3389675	57	12	0.889347	0.86	0.85	0.06	N	1	0			Dispensable
1854	flgN	24374766	1	3392017	3392442	3	SO_3255	3392017	3392442	21	5	0.935328	1.01	1.05	0.18	N	1	1			Dispensable
1855	-	24374768	-1	3393006	3393638	1	SO_3257	3393006	3393638	29	6	0.797042	1	0.99	0.15	N	1	0			Dispensable
1856	-	24374769	1	3393912	3395087	1	SO_3258	3393912	3395087	70	10	0.305573	1.06	1.06	0.19	N	1	0			Dispensable
1856	-	24374770	1	3395266	3396591	3	SO_3259	3395266	3396591	85	14	0.449573	1.05	1.01	0.26	N	1	0			Dispensable
1856	-	24374771	1	3396591	3396860	4	SO_3260	3396591	3396860	11	6	0.998646	1.01	1.01	0.05	N	1	1			Dispensable
1857	-	24374772	1	3396928	3397800	1	SO_3261	3396928	3397800	49	9	0.748122	1.08	1.07	0.1	N	1	0			Dispensable
1857	ilvB	24374773	1	3397800	3399545	2	SO_3262	3397800	3399545	115	22	0.851521	1.06	1.06	0.13	N	1	0			Dispensable
1857	-	24374774	1	3399505	3400272	3	SO_3263	3399505	3400272	45	12	0.942672	0.98	0.97	0.14	N	1	0			Dispensable
1857	-	24374775	1	3400292	3401479	4	SO_3264	3400292	3401479	75	34	1	1.04	1.06	0.17	N	1	0			Dispensable
1857	-	24374776	1	3401476	3402714	5	SO_3265	3401476	3402714	74	13	0.660562	1.01	0.98	0.19	N	1	1			Dispensable
1858	-	24374777	-1	3402738	3403940	2	SO_3266	3402738	3403940	111	15	0.0683634	0.99	0.99	0.21	N	1	1			Dispensable
1859	-	24374779	1	3405080	3406996	1	SO_3268	3405080	3406996	112	28	0.988161	1.05	1.01	0.2	N	1	0			Dispensable
1859	-	24374780	1	3406993	3408717	2	SO_3269	3406993	3408717	123	26	0.774767	1.06	1.05	0.12	N	1	1			Dispensable
1860	-	24374781	-1	3408733	3409878	2	SO_3270	3408733	3409878	77	13	0.464321	1	0.96	0.18	N	1	1			Dispensable
1860	-	24374782	-1	3409875	3410870	1	SO_3271	3409875	3410870	50	9	0.483091	1.12	1.18	0.21	N	1	0			Dispensable
1862	-	24374784	1	3412129	3414597	1	SO_3273	3412129	3414597	184	39	0.903737	1.01	0.99	0.18	N	1	1			Dispensable
1863	-	24374785	1	3414703	3415182	1	SO_3274	3414703	3415182	30	6	0.676722	1.01	1	0.04	N	1	1			Dispensable
1867	-	24374790	1	3418954	3422034	2	SO_3279	3418954	3422034	184	27	0.216475	1	1.02	0.21	N	1	1			Dispensable
1869	-	24374793	1	3422537	3424540	1	SO_3282	3422537	3424540	102	15	0.360949	1	0.96	0.15	N	1	1			Dispensable
1872	-	24374799	1	3433162	3434535	1	SO_3288	3433162	3434535	84	12	0.335524	1.07	1.08	0.09	N	1	1			Dispensable
1875	xseA	24374805	1	3438958	3440295	1	SO_3294	3438958	3440295	79	12	0.431224	1	1.01	0.1	N	1	1			Dispensable
1880	-	24374811	-1	3445506	3445886	2	SO_3300	3445506	3445886	33	9	0.80432	0.99	0.98	0.08	N	1	1			Dispensable
1880	-	24374812	-1	3445890	3447389	1	SO_3301	3445890	3447389	93	15	0.393539	1.06	1.14	0.25	N	1	0			Dispensable
1881	-	24374813	-1	3448058	3451921	2	SO_3302	3448058	3451921	276	53	0.642533	1.02	1.01	0.2	N	1	1			Dispensable
1881	-	24374814	-1	3451929	3454373	1	SO_3303	3451929	3454373	166	32	0.775155	1.03	1.04	0.13	N	1	0			Dispensable
1882	-	24374817	-1	3455194	3458709	1	SO_3306	3455194	3458709	294	37	0.00580607	1.04	1.05	0.16	N	1	0			Dispensable
1883	-	24374825	-1	3466069	3466857	2	SO_3314	3466069	3466857	49	9	0.641827	1.06	1.09	0.18	N	1	0			Dispensable
1884	-	24374827	1	3468156	3469247	1	SO_3316	3468156	3469247	59	13	0.874018	0.96	1	0.11	N	1	1			Dispensable
1885	-	24374828	1	3469345	3471096	1	SO_3317	3469345	3471096	103	16	0.274066	0.99	0.98	0.27	N	1	1			Dispensable
1886	-	24374829	-1	3471164	3472057	1	SO_3318	3471164	3472057	46	10	0.90835	0.99	0.95	0.13	N	1	1			Dispensable
1887	-	24374831	1	3472674	3473195	2	SO_3320	3472674	3473195	27	5	0.685231	0.87	0.96	0.22	N	1	0			Dispensable
1887	-	24374833	1	3474097	3474417	4	SO_3322	3474097	3474417	22	5	0.769968	1	1.05	0.32	N	1	1			Dispensable
1889	-	24374835	-1	3475353	3475964	1	SO_3324	3475353	3475964	46	8	0.420731	1.06	1.03	0.11	N	1	1			Dispensable
1890	-	24374836	-1	3476044	3476346	1	SO_3325	3476044	3476346	15	4	0.93489	1.02	1.05	0.08	N	1	1			Dispensable
1892	-	24374839	-1	3476985	3477443	1	SO_3328	3476985	3477443	38	8	0.714935	1.07	1.14	0.26	N	1	1			Dispensable
1894	-	24374844	1	3479321	3480766	1	SO_3333	3479321	3480766	101	16	0.262424	1.03	1.04	0.14	N	1	0			Dispensable
1894	-	24374845	1	3480763	3482487	2	SO_3334	3480763	3482487	108	18	0.568492	0.99	0.98	0.07	N	1	1			Dispensable
1896	-	24374847	1	3483466	3484038	1	SO_3336	3483466	3484038	30	5	0.670855	0.83	0.86	0.12	N	1	1			Dispensable
1897	-	24374848	-1	3484043	3485443	1	SO_3337	3484043	3485443	91	12	0.272473	0.98	1.04	0.14	N	1	1			Dispensable
1900	-	24374852	1	3488537	3489130	1	SO_3341	3488537	3489130	39	6	0.604587	1.03	1.07	0.08	N	1	1			Dispensable
1901	-	24374853	-1	3489167	3489808	1	SO_3342	3489167	3489808	41	6	0.482027	1.09	1.13	0.09	N	1	1			Dispensable
1902	-	24374854	-1	3490161	3490721	1	SO_3343	3490161	3490721	44	8	0.570548	1.03	0.98	0.17	N	1	1			Dispensable
1907	pilU	24374861	-1	3494869	3495981	2	SO_3350	3494869	3495981	51	11	0.891255	1	1.02	0.12	N	1	1			Dispensable
1907	pilT	24374862	-1	3495991	3497028	1	SO_3351	3495991	3497028	55	13	0.970159	1.04	1.05	0.24	N	1	0			Dispensable
1908	-	24374863	1	3497064	3497777	1	SO_3352	3497064	3497777	38	11	0.987543	0.86	0.9	0.1	N	1	1			Dispensable
1910	-	24374868	1	3499803	3500237	1	SO_3357	3499803	3500237	39	7	0.712912	0.98	0.98	0.08	N	1	1			Dispensable
1912	-	24374872	1	3503585	3505432	1	SO_3361	3503585	3505432	117	19	0.260268	1.02	1.05	0.27	N	1	1			Dispensable
1913	-	24374874	-1	3506060	3506998	1	SO_3363	3506060	3506998	63	9	0.390296	0.67	0.68	0.17	N	1	1			Dispensable
1914	-	24374875	-1	3507473	3508294	1	SO_3364	3507473	3508294	44	9	0.88058	1.01	1.02	0.1	N	1	1			Dispensable
1916	mutY	24374879	1	3510656	3511753	1	SO_3368	3510656	3511753	64	10	0.588108	1.01	1	0.12	N	1	0			Dispensable
1923	-	24374891	-1	3518664	3519455	6	SO_3380	3518664	3519455	47	7	0.324421	1.02	1.04	0.16	N	1	0			Dispensable
1923	-	24374892	-1	3519452	3520702	5	SO_3381	3519452	3520702	74	9	0.134447	1.05	1.04	0.14	N	1	0			Dispensable
1923	-	24374893	-1	3520699	3521499	4	SO_3382	3520699	3521499	41	9	0.879772	1.02	1.03	0.36	N	1	0			Dispensable
1924	-	24374897	-1	3524643	3525596	1	SO_3386	3524643	3525596	76	12	0.356411	1.09	1.05	0.11	N	1	1			Dispensable
1925	-	24374898	1	3525798	3526307	1	SO_3387	3525798	3526307	33	8	0.882441	1.02	0.98	0.21	N	1	1			Dispensable
1926	-	24374899	-1	3526441	3527670	1	SO_3388	3526441	3527670	73	8	0.159437	1	0.99	0.11	N	1	1			Dispensable
1927	-	24374900	-1	3527778	3530417	1	SO_3389	3527778	3530417	152	22	0.42552	0.99	0.95	0.18	N	1	1			Dispensable
1929	-	24374902	1	3530959	3533379	1	SO_3391	3530959	3533379	143	20	0.312583	0.98	0.95	0.21	N	1	1			Dispensable
1931	-	24374904	1	3534653	3535234	1	SO_3393	3534653	3535234	35	8	0.879221	0.96	1	0.14	N	1	1			Dispensable
1938	-	24374914	-1	3542358	3543926	1	SO_3404	3542358	3543926	77	17	0.934849	0.99	0.95	0.19	N	1	1			Dispensable
1939	-	24374917	1	3544677	3546356	2	SO_3407	3544677	3546356	97	21	0.824566	1.04	1.04	0.2	N	1	0			Dispensable
1939	-	24374918	1	3546353	3546706	3	SO_3408	3546353	3546706	22	6	0.896789	1.04	0.91	0.18	N	1	1			Dispensable
1941	-	24374920	1	3547399	3547827	1	SO_3410	3547399	3547827	24	7	0.873828	1.22	1.18	0.28	N	1	1			Dispensable
1942	-	24374921	-1	3547932	3551216	1	SO_3411	3547932	3551216	198	27	0.199915	1	0.99	0.2	N	1	1			Dispensable
1943	-	24374922	-1	3551415	3552305	1	SO_3412	3551415	3552305	61	13	0.734431	1.05	1.04	0.14	N	1	1			Dispensable
1947	-	24374928	1	3559178	3559555	1	SO_3418	3559178	3559555	33	8	0.75508	1.09	1.07	0.14	N	1	1			Dispensable
1950	-	24374931	-1	3560585	3561277	1	SO_3421	3560585	3561277	50	12	0.85775	1	1.07	0.28	N	1	1			Dispensable
1954	recX	24374939	-1	3572654	3573037	2	SO_3429	3572654	3573037	23	6	0.85424	0.93	0.92	0.35	N	1	1			Dispensable
1954	recA	24374940	-1	3573151	3574224	1	SO_3430	3573151	3574224	60	8	0.323064	0.93	0.92	0.08	N	1	0			Dispensable
1955	mutS	24374941	1	3574605	3577175	1	SO_3431	3574605	3577175	153	32	0.860081	1.01	1	0.16	N	1	1			Dispensable
1956	nlpD	24374943	-1	3578320	3579216	9	SO_3433	3578320	3579216	67	10	0.305014	0.99	0.92	0.29	N	1	0			Dispensable
1966	-	24374960	1	3596498	3597709	1	SO_3454	3596498	3597709	68	13	0.681243	0.97	0.95	0.13	N	1	1			Dispensable
1967	rumA	24374962	-1	3600490	3601839	1	SO_3456	3600490	3601839	75	11	0.352487	1	0.99	0.1	N	1	0			Dispensable
1968	-	161486828	1	3601942	3604749	1	SO_3457	3601960	3604749	172	42	0.998798	1.13	1.13	0.11	N	1	0			Dispensable
1971	-	24374967	1	3606889	3607848	1	SO_3461	3606889	3607848	68	18	0.977265	1.1	1.03	0.19	N	1	1			Dispensable
1975	-	24374978	1	3617475	3619142	1	SO_3472	3617475	3619142	77	15	0.818032	1.02	1	0.07	N	1	1			Dispensable
1976	-	24374979	-1	3619269	3620192	1	SO_3473	3619269	3620192	60	10	0.581719	0.99	0.96	0.14	N	1	1			Dispensable
1977	-	24374980	1	3620391	3621290	1	SO_3474	3620391	3621290	49	8	0.64781	1.08	1.07	0.15	N	1	1			Dispensable
1978	-	24374981	1	3621402	3622067	1	SO_3475	3621402	3622067	35	9	0.938588	0.98	1	0.11	N	1	1			Dispensable
1979	-	24374983	-1	3622553	3624343	1	SO_3477	3622553	3624343	112	24	0.676567	1.05	1.07	0.21	N	1	0			Dispensable
1981	-	24374985	-1	3625315	3627105	1	SO_3479	3625315	3627105	117	21	0.739425	1.04	0.99	0.3	N	1	1			Dispensable
1982	-	24374986	1	3627600	3628754	1	SO_3480	3627600	3628754	80	13	0.237129	1.05	1.07	0.21	N	1	1			Dispensable
1984	-	24374989	1	3629924	3631033	1	SO_3483	3629924	3631033	55	10	0.681614	1.01	1.03	0.1	N	1	0			Dispensable
1984	-	24374990	1	3631033	3634173	2	SO_3484	3631033	3634173	176	34	0.653643	1.05	1.07	0.15	N	1	1			Dispensable
1985	-	24374991	-1	3634276	3635424	2	SO_3485	3634276	3635424	71	12	0.499634	1.01	1.01	0.06	N	1	1			Dispensable
1989	-	24374997	-1	3638556	3639824	1	SO_3491	3638556	3639824	83	15	0.412998	1.05	1.05	0.18	N	1	1			Dispensable
1990	mexF	24374998	-1	3639961	3643104	2	SO_3492	3639961	3643104	154	18	0.030314	0.99	1.05	0.23	N	1	1			Dispensable
1990	mexE	24374999	-1	3643118	3644548	1	SO_3493	3643118	3644548	88	15	0.445784	0.99	0.99	0.13	N	1	0			Dispensable
1992	-	24375001	-1	3645442	3645870	1	SO_3495	3645442	3645870	20	6	0.954996	1.08	1.05	0.07	N	1	1			Dispensable
1994	-	24375003	1	3647921	3649261	1	SO_3497	3647921	3649261	71	10	0.315715	1.01	1.03	0.07	N	1	1			Dispensable
1996	-	24375006	1	3652595	3653437	2	SO_3502	3652595	3653437	58	10	0.404234	0.93	0.98	0.21	N	1	1			Dispensable
1998	-	24375008	-1	3655206	3656393	1	SO_3504	3655206	3656393	75	13	0.570508	0.97	0.96	0.23	N	1	1			Dispensable
2001	-	24375014	-1	3662623	3663597	1	SO_3510	3662623	3663597	52	10	0.67983	0.95	0.97	0.07	N	1	0			Dispensable
2002	-	24375015	-1	3664366	3664590	1	SO_3511	3664366	3664590	10	4	0.983833	1.1	1.21	0.27	N	1	1			Dispensable
2004	-	24375017	-1	3665475	3666998	1	SO_3513	3665475	3666998	112	15	0.0813447	1	0.98	0.22	N	1	1			Dispensable
2005	-	24375018	-1	3667095	3669719	1	SO_3514	3667095	3669719	205	34	0.300643	1.05	1.04	0.15	N	1	1			Dispensable
2010	-	24375024	1	3674719	3675231	1	SO_3520	3674719	3675231	40	7	0.488003	1.02	1.04	0.1	N	1	1			Dispensable
2011	-	24375025	1	3675517	3676011	1	SO_3521	3675517	3676011	36	7	0.637081	1.05	1.03	0.09	N	1	1			Dispensable
2013	pilE	24375028	-1	3677770	3678162	5	SO_3524	3677770	3678162	33	7	0.721594	1.04	1.03	0.19	N	1	0			Dispensable
2013	-	24375029	-1	3678173	3681679	4	SO_3525	3678173	3681679	297	57	0.353985	0.98	1.01	0.25	N	1	0			Dispensable
2013	-	24375031	-1	3682156	3683094	2	SO_3527	3682156	3683094	70	13	0.550202	1.01	1.04	0.1	N	1	0			Dispensable
2017	-	24375043	1	3692396	3693640	1	SO_3539	3692396	3693640	92	21	0.905506	0.94	0.94	0.19	N	1	1			Dispensable
2018	-	24375044	-1	3693716	3694489	1	SO_3540	3693716	3694489	53	13	0.869603	1.01	0.99	0.18	N	1	1			Dispensable
2023	-	24375049	1	3701745	3702857	1	SO_3545	3701745	3702857	80	10	0.059845	1	0.95	0.11	N	1	1			Dispensable
2027	-	24375056	-1	3708345	3710210	1	SO_3552	3708345	3710210	125	19	0.289071	1.05	1.06	0.14	N	1	0			Dispensable
2030	-	24375060	1	3714177	3715439	1	SO_3556	3714177	3715439	86	14	0.374021	1	1.05	0.14	N	1	1			Dispensable
2031	-	24375061	-1	3715491	3716108	1	SO_3557	3715491	3716108	43	8	0.395782	1.02	1.03	0.08	N	1	1			Dispensable
2032	-	24375062	-1	3716531	3716974	2	SO_3558	3716531	3716974	27	8	0.986475	1.11	1.12	0.07	N	1	1			Dispensable
2033	-	24375064	-1	3718879	3721728	1	SO_3560	3718879	3721728	163	20	0.0459899	1.02	1.03	0.08	N	1	1			Dispensable
2034	-	24375065	-1	3721870	3722295	1	SO_3561	3721870	3722295	32	6	0.828588	0.94	0.86	0.22	N	1	1			Dispensable
2037	dcp-2	24375068	-1	3724736	3726886	1	SO_3564	3724736	3726886	116	21	0.580298	1.03	1.07	0.21	N	1	1			Dispensable
2038	cpdB	24375069	1	3727570	3729627	1	SO_3565	3727570	3729627	149	22	0.141679	1.02	1.02	0.13	N	1	1			Dispensable
2041	-	24375073	1	3733667	3734305	1	SO_3571	3733667	3734305	42	7	0.463188	0.94	0.99	0.11	N	1	1			Dispensable
2044	-	24375078	1	3741584	3742048	1	SO_3576	3741584	3742048	24	6	0.852313	1.02	1.02	0.04	N	1	1			Dispensable
2045	clpB	24375079	-1	3742470	3745043	1	SO_3577	3742470	3745043	122	22	0.643009	1.01	0.98	0.2	N	1	1			Dispensable
2046	-	24375080	-1	3745162	3745935	1	SO_3578	3745162	3745935	47	9	0.750958	1	0.93	0.23	N	1	1			Dispensable
2047	-	24375082	1	3747801	3747977	2	SO_3581	3747801	3747977	15	4	0.933927	1.14	1.14	0.02	N	1	1			Dispensable
2048	-	50261353	1	3748521	3750146	1	SO_3582	3748521	3750146	96	13	0.323249	1.02	0.98	0.13	N	1	1			Dispensable
2050	-	24375085	1	3751752	3752366	1	SO_3585	3751752	3752366	36	6	0.58013	1.12	1.11	0.1	N	1	0			Dispensable
2050	-	24375086	1	3752406	3752822	2	SO_3586	3752406	3752822	26	9	0.991658	0.96	0.92	0.32	N	1	1			Dispensable
2051	-	24375087	1	3752984	3753454	1	SO_3587	3752984	3753454	32	10	0.968385	1.03	0.96	0.25	N	1	1			Dispensable
2052	-	24375088	-1	3753539	3754108	1	SO_3588	3753539	3754108	41	12	0.979215	1.03	1.01	0.12	N	1	1			Dispensable
2054	-	24375092	1	3755361	3756275	1	SO_3592	3755361	3756275	76	26	0.999242	1.02	1.04	0.09	N	1	0			Dispensable
2056	-	24375097	1	3759296	3759832	1	SO_3597	3759296	3759832	31	10	0.994463	0.85	0.87	0.18	N	1	1			Dispensable
2059	-	24375103	-1	3765217	3766353	1	SO_3603	3765217	3766353	61	16	0.960573	1.05	1.03	0.16	N	1	1			Dispensable
2062	-	24375108	-1	3768974	3770089	1	SO_3608	3768974	3770089	86	11	0.0911299	1.07	1.05	0.06	N	1	1			Dispensable
2064	-	24375111	-1	3772222	3773709	1	SO_3611	3772222	3773709	81	13	0.310051	1.04	1.14	0.31	N	1	1			Dispensable
2066	-	24375114	1	3775618	3777153	1	SO_3614	3775618	3777153	90	16	0.54385	1	0.97	0.08	N	1	0			Dispensable
2066	-	24375115	1	3777143	3779425	2	SO_3615	3777143	3779425	122	25	0.726526	1.02	1.02	0.15	N	1	1			Dispensable
2068	-	24375118	1	3780739	3781338	1	SO_3618	3780739	3781338	43	12	0.94043	1.06	0.95	0.25	N	1	1			Dispensable
2069	-	24375121	-1	3781951	3782406	4	SO_3621	3781951	3782406	25	5	0.724385	1.08	0.86	0.55	N	1	1			Dispensable
2069	-	24375122	-1	3782465	3783208	3	SO_3622	3782465	3783208	48	12	0.921284	1.05	1.05	0.09	N	1	0			Dispensable
2069	-	24375124	-1	3783622	3785106	1	SO_3624	3783622	3785106	91	12	0.0975199	1.04	1.13	0.26	N	1	0			Dispensable
2072	-	24375128	1	3788257	3788679	1	SO_3629	3788257	3788679	29	7	0.793614	1.14	1.17	0.12	N	1	1			Dispensable
2073	-	24375129	-1	3788952	3789320	4	SO_3630	3788952	3789320	28	5	0.643904	1.03	1	0.22	N	1	1			Dispensable
2074	-	24375134	-1	3792607	3793662	1	SO_3635	3792607	3793662	63	10	0.379942	0.98	0.95	0.47	N	1	0			Dispensable
2076	apaG	24375139	1	3799509	3799889	4	SO_3640	3799509	3799889	29	8	0.906848	0.99	1.03	0.14	N	1	0			Dispensable
2077	-	24375141	1	3800833	3802854	1	SO_3642	3800833	3802854	101	22	0.905164	0.98	0.99	0.17	N	1	1			Dispensable
2083	ung	24375153	-1	3808971	3809627	1	SO_3654	3808971	3809627	32	8	0.946746	1.02	1	0.28	N	1	1			Dispensable
2086	-	24375156	-1	3810832	3811521	1	SO_3657	3810832	3811521	41	9	0.815616	1.03	1.06	0.25	N	1	1			Dispensable
2088	-	24375159	1	3812853	3814319	1	SO_3660	3812853	3814319	87	18	0.651223	1.03	1.05	0.12	N	1	1			Dispensable
2091	-	24375163	-1	3818216	3820003	1	SO_3665	3818216	3820003	89	14	0.544279	1.04	1.04	0.16	N	1	1			Dispensable
2092	hugA	24375167	-1	3821526	3823619	1	SO_3669	3821526	3823619	124	24	0.818727	1.06	1.05	0.17	N	1	0			Dispensable
2093	exbB1	24375169	1	3824746	3825528	2	SO_3671	3824746	3825528	44	10	0.839253	1.03	1.03	0.17	N	1	0			Dispensable
2093	hmuT	24375171	1	3826056	3827009	4	SO_3673	3826056	3827009	56	9	0.441834	1.05	0.9	0.35	N	1	0			Dispensable
2093	hmuU	24375172	1	3827012	3828028	5	SO_3674	3827012	3828028	65	11	0.61737	0.98	0.94	0.17	N	1	0			Dispensable
2093	hmuV	229220627	1	3828040	3828858	6	SO_3675	3828103	3828858	36	6	0.704226	1.09	1.11	0.12	N	1	1			Dispensable
2094	-	24375174	1	3828945	3829286	1	SO_3676	3828945	3829286	14	5	0.946785	0.96	0.97	0.09	N	1	1			Dispensable
2096	-	24375176	-1	3829751	3831220	2	SO_3678	3829751	3831220	84	15	0.803172	1.04	1.09	0.28	N	1	1			Dispensable
2099	-	24375180	-1	3832753	3833151	1	SO_3682	3832753	3833151	17	5	0.967972	0.93	0.99	0.11	N	1	1			Dispensable
2101	-	24375183	-1	3835495	3836301	3	SO_3685	3835495	3836301	44	9	0.704059	1	1.01	0.12	N	1	1			Dispensable
2102	-	24375186	-1	3837368	3839035	3	SO_3688	3837368	3839035	102	13	0.197378	1	0.96	0.13	N	1	1			Dispensable
2102	-	24375187	-1	3839093	3840520	2	SO_3689	3839093	3840520	79	10	0.243157	1.09	1.11	0.14	N	1	0			Dispensable
2102	-	24375188	-1	3840618	3841817	1	SO_3690	3840618	3841817	96	14	0.182599	1.02	1.04	0.09	N	1	0			Dispensable
2105	-	24375191	-1	3844363	3845622	1	SO_3694	3844363	3845622	62	9	0.269898	0.93	0.94	0.17	N	1	1			Dispensable
2107	-	24375193	1	3847226	3848272	1	SO_3696	3847226	3848272	46	8	0.708733	1.02	1.06	0.16	N	1	1			Dispensable
2110	-	24375196	-1	3849776	3850267	1	SO_3699	3849776	3850267	29	6	0.638546	1.04	1.04	0.09	N	1	1			Dispensable
2112	-	24375197	1	3850422	3851807	1	SO_3700	3850422	3851807	83	19	0.893966	0.99	0.99	0.14	N	1	1			Dispensable
2113	-	24375198	-1	3851836	3852741	1	SO_3701	3851836	3852741	54	9	0.557884	1.04	0.97	0.22	N	1	1			Dispensable
2117	-	24375205	-1	3856779	3857162	1	SO_3708	3856779	3857162	22	6	0.949235	1.05	1.1	0.18	N	1	1			Dispensable
2119	-	24375208	-1	3858101	3859138	1	SO_3711	3858101	3859138	55	8	0.354575	0.98	1.01	0.05	N	1	1			Dispensable
2125	-	24375214	-1	3864538	3864630	1	SO_3717	3864538	3864630	7	3	0.96261	0.98	0.9	0.28	N	1	1			Dispensable
2127	-	24375216	-1	3865579	3866106	2	SO_3719	3865579	3866106	36	7	0.847581	1.03	1.07	0.19	N	1	1			Dispensable
2132	-	24375227	1	3874192	3875739	1	SO_3731	3874192	3875739	108	17	0.451673	1.03	1.01	0.13	N	1	1			Dispensable
2133	-	24375229	-1	3875915	3877651	1	SO_3733	3875915	3877651	119	24	0.8213	1	0.99	0.24	N	1	1			Dispensable
2139	-	24375239	-1	3888561	3889040	1	SO_3743	3888561	3889040	30	9	0.963999	1.01	1	0.08	N	1	1			Dispensable
2140	-	24375240	-1	3889194	3890021	2	SO_3744	3889194	3890021	52	14	0.983043	1	1.02	0.14	N	1	1			Dispensable
2143	-	24375244	1	3895207	3896121	1	SO_3748	3895207	3896121	63	9	0.25522	1.02	1.02	0.24	N	1	1			Dispensable
2145	-	24375246	1	3898645	3899688	1	SO_3751	3898645	3899688	71	14	0.770962	0.97	0.95	0.18	N	1	1			Dispensable
2149	-	24375250	1	3902969	3904054	1	SO_3756	3902969	3904054	50	11	0.632349	1.01	1	0.21	N	1	1			Dispensable
2150	rbcR	24375251	-1	3904193	3905185	1	SO_3757	3904193	3905185	62	8	0.240856	0.96	0.99	0.08	N	1	1			Dispensable
2151	-	24375252	1	3905310	3906269	1	SO_3758	3905310	3906269	61	12	0.679495	0.94	0.93	0.1	N	1	1			Dispensable
2152	-	24375253	-1	3906314	3907288	2	SO_3759	3906314	3907288	60	13	0.805461	1.01	1.02	0.17	N	1	1			Dispensable
2152	glnE	24375254	-1	3907349	3910321	1	SO_3760	3907349	3910321	150	21	0.183971	1.02	1.01	0.13	N	1	0			Dispensable
2153	-	24375255	1	3910469	3911458	1	SO_3761	3910469	3911458	52	12	0.846433	0.99	1	0.2	N	1	0			Dispensable
2153	-	24375256	1	3911474	3912373	2	SO_3762	3911474	3912373	56	11	0.821103	0.97	0.91	0.23	N	1	1			Dispensable
2163	-	24375269	1	3926153	3926887	1	SO_3775	3926153	3926887	56	9	0.242826	1.09	1.17	0.23	N	1	1			Dispensable
2164	-	24375270	1	3927642	3928376	1	SO_3776	3927642	3928376	42	11	0.915981	1	1.02	0.08	N	1	1			Dispensable
2167	-	24375275	1	3933405	3933923	1	SO_3781	3933405	3933923	40	9	0.807716	0.91	0.94	0.07	N	1	1			Dispensable
2168	-	24375276	-1	3934007	3934951	1	SO_3782	3934007	3934951	52	13	0.8445	1.03	1.02	0.12	N	1	1			Dispensable
2170	-	24375280	-1	3937698	3938705	1	SO_3786	3937698	3938705	59	11	0.4793	1.02	1.04	0.1	N	1	1			Dispensable
2172	-	24375283	1	3940291	3941661	1	SO_3789	3940291	3941661	64	15	0.93544	1	0.91	0.37	N	1	0			Dispensable
2173	-	24375285	1	3942266	3943456	1	SO_3791	3942266	3943456	61	13	0.595292	1.05	1.07	0.15	N	1	1			Dispensable
2176	-	24375288	1	3945185	3947464	1	SO_3794	3945185	3947464	130	22	0.373613	1.01	0.99	0.13	N	1	1			Dispensable
2179	-	24375291	-1	3948765	3950681	1	SO_3797	3948765	3950681	122	24	0.734719	1.01	0.98	0.12	N	1	1			Dispensable
2181	-	24375293	1	3952311	3955958	1	SO_3800	3952311	3955958	227	60	0.999513	1	1.04	0.21	N	1	1			Dispensable
2182	-	24375294	-1	3956063	3956833	2	SO_3801	3956063	3956833	52	9	0.391743	0.96	1.04	0.25	N	1	1			Dispensable
2182	-	24375295	-1	3956830	3957768	1	SO_3802	3956830	3957768	52	8	0.488688	1.15	1.07	0.25	N	1	0			Dispensable
2184	-	24375300	-1	3960920	3961783	2	SO_3807	3960920	3961783	53	11	0.832568	0.89	0.9	0.11	N	1	1			Dispensable
2185	-	24375303	-1	3963112	3963675	1	SO_3810	3963112	3963675	40	15	0.99745	1.03	1.02	0.11	N	1	1			Dispensable
2188	-	24375307	1	3965543	3966928	1	SO_3814	3965543	3966928	92	12	0.157275	0.97	0.99	0.17	N	1	1			Dispensable
2195	-	24375313	-1	3971030	3972577	1	SO_3821	3971030	3972577	112	24	0.905907	0.83	0.77	0.25	N	1	1			Dispensable
2196	-	24375314	-1	3972666	3973538	1	SO_3822	3972666	3973538	60	14	0.915489	1.04	1.03	0.3	N	1	1			Dispensable
2198	-	24375316	1	3976839	3977114	1	SO_3826	3976839	3977114	14	6	0.983508	1.04	1.08	0.17	N	1	1			Dispensable
2199	-	24375318	-1	3978286	3979533	1	SO_3828	3978286	3979533	89	27	0.996335	1.06	1.05	0.15	N	1	0			Dispensable
2200	-	24375319	-1	3979675	3980463	2	SO_3829	3979675	3980463	46	10	0.913362	0.99	0.92	0.2	N	1	1			Dispensable
2204	-	24375328	-1	3987645	3989507	1	SO_3838	3987645	3989507	111	19	0.523754	1.03	1.03	0.13	N	1	1			Dispensable
2205	-	24375332	1	3991036	3991992	3	SO_3842	3991036	3991992	53	14	0.983287	0.98	0.94	0.15	N	1	1			Dispensable
2206	-	24375333	1	3993100	3995184	1	SO_3844	3993100	3995184	104	16	0.329461	0.99	1	0.09	N	1	1			Dispensable
2207	-	24375335	1	3995395	3996180	1	SO_3846	3995395	3996180	51	10	0.598406	0.99	0.86	0.43	N	1	1			Dispensable
2209	-	24375338	1	3997691	3998233	1	SO_3849	3997691	3998233	38	9	0.800903	1	0.99	0.09	N	1	1			Dispensable
2213	-	24375343	1	3999523	4000446	1	SO_3854	3999523	4000446	55	9	0.372577	1.07	1.1	0.19	N	1	1			Dispensable
2215	-	24375345	-1	4002550	4002984	2	SO_3856	4002550	4002984	26	7	0.917977	1.02	1.02	0.1	N	1	1			Dispensable
2215	-	24375346	-1	4003008	4003535	1	SO_3857	4003008	4003535	36	9	0.807796	0.97	0.99	0.14	N	1	0			Dispensable
2217	-	24375348	1	4004991	4006886	1	SO_3859	4004991	4006886	118	21	0.389851	1.05	1.04	0.18	N	1	1			Dispensable
2218	-	24375349	-1	4006888	4007685	1	SO_3860	4006888	4007685	46	9	0.74178	1.04	1.03	0.13	N	1	1			Dispensable
2219	-	24375350	1	4007847	4009028	1	SO_3861	4007847	4009028	69	11	0.377165	1	1.03	0.15	N	1	1			Dispensable
2220	modE	24375351	-1	4009048	4009827	1	SO_3862	4009048	4009827	46	8	0.449872	1.08	1.12	0.21	N	1	1			Dispensable
2222	-	24375355	1	4013115	4014221	1	SO_3866	4013115	4014221	70	12	0.240894	0.99	0.98	0.13	N	1	1			Dispensable
2224	-	24375357	1	4014629	4014862	1	SO_3868	4014629	4014862	16	5	0.924025	1.02	1.12	0.24	N	1	0			Dispensable
2224	-	24375358	1	4014911	4015957	2	SO_3869	4014911	4015957	74	15	0.732882	1.02	1	0.18	N	1	1			Dispensable
2225	-	24375359	-1	4016377	4017015	2	SO_3870	4016377	4017015	42	7	0.326738	1.06	1.08	0.13	N	1	1			Dispensable
2234	-	24375372	1	4030637	4031569	1	SO_3884	4030637	4031569	44	8	0.652411	1	0.87	0.29	N	1	0			Dispensable
2234	-	24375373	1	4031563	4033605	2	SO_3885	4031563	4033605	96	19	0.863452	1.02	0.95	0.22	N	1	1			Dispensable
2235	-	24375374	1	4033628	4034095	1	SO_3886	4033628	4034095	24	6	0.853198	1.04	1.04	0.09	N	1	1			Dispensable
2240	-	24375382	1	4038523	4040154	1	SO_3894	4038523	4040154	114	24	0.820767	1.07	1.05	0.09	N	1	1			Dispensable
2242	-	24375384	1	4042055	4043164	1	SO_3896	4042055	4043164	90	16	0.60396	1.05	1.05	0.13	N	1	1			Dispensable
2243	icc	24375389	-1	4049406	4050242	3	SO_3901	4049406	4050242	46	12	0.938673	0.75	0.66	0.2	N	1	0			Dispensable
2243	-	24375391	-1	4050712	4051314	1	SO_3903	4050712	4051314	31	8	0.849479	1.11	1.11	0.08	N	1	0			Dispensable
2244	tolC	24375392	1	4051556	4052863	1	SO_3904	4051556	4052863	72	15	0.813097	0.94	1.03	0.24	N	1	1			Dispensable
2246	-	24375394	-1	4053686	4054654	2	SO_3906	4053686	4054654	52	10	0.782354	1.04	0.97	0.13	N	1	1			Dispensable
2247	-	24375396	1	4055183	4055920	1	SO_3908	4055183	4055920	47	12	0.907147	1.03	1.03	0.19	N	1	1			Dispensable
2250	-	24375402	-1	4058893	4061085	1	SO_3914	4058893	4061085	149	33	0.873159	0.98	0.98	0.16	N	1	0			Dispensable
2253	-	24375406	1	4064970	4067168	1	SO_3918	4064970	4067168	140	29	0.781828	1.06	1.11	0.27	N	1	1			Dispensable
2255	thiH	24375411	1	4070138	4071577	1	SO_3923	4070138	4071577	65	11	0.361586	1.03	1	0.06	N	1	0			Dispensable
2255	-	24375413	1	4072216	4073295	3	SO_3925	4072216	4073295	56	13	0.940259	1.03	1.06	0.11	N	1	0			Dispensable
2255	-	24375414	1	4073336	4074520	4	SO_3926	4073336	4074520	69	11	0.295199	1.06	1.07	0.08	N	1	1			Dispensable
2258	-	24375421	1	4077285	4078709	1	SO_3933	4077285	4078709	75	19	0.876812	1.01	1.01	0.12	N	1	1			Dispensable
2259	-	24375422	-1	4078781	4079521	3	SO_3934	4078781	4079521	41	6	0.479748	0.96	0.9	0.17	N	1	1			Dispensable
2259	vacB	24375423	-1	4079522	4081948	2	SO_3935	4079522	4081948	127	16	0.0775435	1.04	1.02	0.13	N	1	0			Dispensable
2259	motX	24375424	-1	4081989	4082609	1	SO_3936	4081989	4082609	45	8	0.487987	1.03	1.02	0.14	N	1	0			Dispensable
2262	-	24375429	-1	4085549	4086661	1	SO_3941	4085549	4086661	66	13	0.738575	0.98	0.99	0.21	N	1	1			Dispensable
2267	-	24375439	-1	4095935	4096408	3	SO_3952	4095935	4096408	35	6	0.459751	1.15	1.16	0.18	N	1	0			Dispensable
2267	-	24375440	-1	4096465	4097250	2	SO_3953	4096465	4097250	40	11	0.981139	1.13	1.12	0.08	N	1	0			Dispensable
2267	-	24375441	-1	4097247	4098065	1	SO_3954	4097247	4098065	39	9	0.836544	1.12	1.15	0.13	N	1	0			Dispensable
2268	yfiA-3	24375449	1	4103607	4103894	7	SO_3962	4103607	4103894	14	4	0.827784	0.63	0.63	0.3	N	1	0			Dispensable
2268	-	24375451	1	4104337	4105191	9	SO_3964	4104337	4105191	41	10	0.876834	0.91	0.87	0.12	N	1	0			Dispensable
2271	-	24375456	-1	4108149	4108835	1	SO_3969	4108149	4108835	35	10	0.893028	1.01	1.01	0.07	N	1	1			Dispensable
2273	-	24375460	-1	4110385	4111242	1	SO_3973	4110385	4111242	55	13	0.898434	1	0.97	0.21	N	1	1			Dispensable
2274	-	24375461	1	4111729	4112277	1	SO_3974	4111729	4112277	40	7	0.731422	1.01	1.05	0.13	N	1	1			Dispensable
2276	-	24375465	1	4114642	4115562	2	SO_3978	4114642	4115562	59	14	0.926105	1.01	1.05	0.12	N	1	1			Dispensable
2279	narQ	24375468	1	4117886	4119643	1	SO_3981	4117886	4119643	105	19	0.467118	1.02	1.03	0.07	N	1	0			Dispensable
2279	-	24375469	1	4119636	4120265	2	SO_3982	4119636	4120265	32	6	0.648537	0.96	0.97	0.09	N	1	1			Dispensable
2282	-	24375472	-1	4121943	4123058	2	SO_3985	4121943	4123058	61	18	0.944805	0.99	0.97	0.11	N	1	1			Dispensable
2285	-	24375477	-1	4127030	4129321	1	SO_3990	4127030	4129321	129	14	0.0159556	0.97	0.97	0.13	N	1	1			Dispensable
2288	-	24375483	-1	4134058	4134627	1	SO_3996	4134058	4134627	31	7	0.858349	1.02	1.03	0.22	N	1	1			Dispensable
2290	-	24375486	-1	4135773	4136705	1	SO_3999	4135773	4136705	45	7	0.572866	0.99	1.02	0.11	N	1	1			Dispensable
2292	-	24375488	-1	4137990	4138679	2	SO_4001	4137990	4138679	34	10	0.952441	1	1	0.14	N	1	1			Dispensable
2292	-	24375489	-1	4138683	4143752	1	SO_4002	4138683	4143752	281	38	0.0254615	1.04	1.06	0.22	N	1	0			Dispensable
2293	-	24375490	1	4143980	4145053	1	SO_4003	4143980	4145053	71	17	0.801688	0.98	1.01	0.3	N	1	1			Dispensable
2295	-	24375492	-1	4146915	4147787	1	SO_4005	4146915	4147787	59	8	0.413606	0.93	0.95	0.09	N	1	1			Dispensable
2296	-	24375493	-1	4147775	4148998	1	SO_4006	4147775	4148998	67	9	0.186629	0.95	0.95	0.15	N	1	1			Dispensable
2298	-	24375495	-1	4149700	4153350	1	SO_4008	4149700	4153350	164	27	0.536172	0.99	0.99	0.18	N	1	1			Dispensable
2303	-	24375501	-1	4157011	4160082	2	SO_4014	4157011	4160082	185	31	0.377474	0.99	0.99	0.16	N	1	1			Dispensable
2303	-	24375502	-1	4160082	4161389	1	SO_4015	4160082	4161389	64	9	0.437702	1.02	1.07	0.14	N	1	0			Dispensable
2305	-	24375503	-1	4161663	4163006	1	SO_4016	4161663	4163006	76	19	0.989917	0.99	0.95	0.22	N	1	1			Dispensable
2306	-	24375504	1	4163355	4164788	1	SO_4017	4163355	4164788	84	16	0.64484	0.97	1.03	0.26	N	1	1			Dispensable
2307	-	24375505	-1	4165038	4166408	1	SO_4018	4165038	4166408	93	20	0.797611	0.96	0.93	0.14	N	1	1			Dispensable
2308	-	24375506	1	4166778	4169501	1	SO_4019	4166778	4169501	157	27	0.369343	1.01	1.03	0.15	N	1	1			Dispensable
2309	-	24375507	-1	4169519	4170484	2	SO_4020	4169519	4170484	53	9	0.474978	0.95	1	0.27	N	1	1			Dispensable
2309	-	24375508	-1	4170459	4171649	1	SO_4021	4170459	4171649	75	19	0.937249	1.04	1.04	0.12	N	1	0			Dispensable
2310	-	24375509	-1	4171868	4174699	1	SO_4022	4171868	4174699	152	21	0.112622	1.03	1.03	0.19	N	1	1			Dispensable
2312	-	24375512	1	4177259	4181701	1	SO_4025	4177259	4181701	248	41	0.568364	1.03	1.03	0.15	N	1	1			Dispensable
2314	-	24375516	-1	4183245	4184612	1	SO_4029	4183245	4184612	80	12	0.365646	0.86	0.9	0.12	N	1	0			Dispensable
2315	uvrA	24375517	1	4185007	4187859	1	SO_4030	4185007	4187859	155	33	0.891177	1	0.99	0.14	N	1	1			Dispensable
2316	-	24375518	1	4187937	4188275	1	SO_4031	4187937	4188275	24	6	0.853521	1	1.03	0.04	N	1	0			Dispensable
2316	-	24375519	1	4188337	4189380	2	SO_4032	4188337	4189380	51	12	0.879781	0.99	0.98	0.22	N	1	1			Dispensable
2317	deaD	24375521	1	4189577	4191448	1	SO_4034	4189577	4191448	90	10	0.0637204	0.95	0.95	0.14	N	1	1			Dispensable
2319	-	24375523	1	4192136	4192666	1	SO_4036	4192136	4192666	27	6	0.820542	1.02	1.03	0.12	N	1	0			Dispensable
2319	-	24375524	1	4192617	4193150	2	SO_4037	4192617	4193150	41	18	0.999763	0.98	1	0.17	N	1	1			Dispensable
2320	-	24375525	1	4193325	4193837	1	SO_4038	4193325	4193837	32	7	0.782179	1.05	1.07	0.09	N	1	1			Dispensable
2321	-	24375527	-1	4194526	4195575	1	SO_4040	4194526	4195575	58	14	0.951157	1.04	1.04	0.07	N	1	0			Dispensable
2323	-	24375530	1	4196803	4197912	1	SO_4043	4196803	4197912	70	12	0.319221	1.11	1.09	0.25	N	1	1			Dispensable
2324	-	24375531	-1	4197920	4198339	1	SO_4044	4197920	4198339	28	5	0.673227	1.05	1.04	0.04	N	1	1			Dispensable
2327	-	24375534	-1	4200769	4201824	2	SO_4047	4200769	4201824	59	11	0.605964	0.9	0.95	0.25	N	1	1			Dispensable
2328	-	24375537	-1	4202933	4203961	1	SO_4050	4202933	4203961	60	13	0.891286	1.07	1.14	0.22	N	1	1			Dispensable
2329	-	24375538	-1	4203978	4205051	2	SO_4051	4203978	4205051	51	10	0.664095	1	1.05	0.19	N	1	1			Dispensable
2339	-	24375556	-1	4224037	4224822	1	SO_4069	4224037	4224822	51	9	0.533955	1	1.04	0.23	N	1	1			Dispensable
2340	-	24375557	-1	4225087	4225800	1	SO_4070	4225087	4225800	45	8	0.535882	1	0.95	0.2	N	1	1			Dispensable
2344	-	24375562	1	4228730	4229467	1	SO_4075	4228730	4229467	51	9	0.660848	1.08	1.05	0.21	N	1	1			Dispensable
2345	-	24375564	1	4229648	4231774	1	SO_4077	4229648	4231774	135	28	0.821364	1.04	1.01	0.22	N	1	1			Dispensable
2346	pmbA	24375565	-1	4231892	4233235	1	SO_4078	4231892	4233235	75	11	0.307856	0.91	0.93	0.13	N	1	1			Dispensable
2347	-	24375567	1	4233959	4236439	2	SO_4080	4233959	4236439	139	21	0.284321	1.02	1	0.09	N	1	1			Dispensable
2348	-	24375568	-1	4236494	4237825	1	SO_4081	4236494	4237825	86	18	0.738172	1.04	1.08	0.22	N	1	1			Dispensable
2349	chiA	24375572	1	4238538	4240637	1	SO_4085	4238538	4240637	141	36	0.984935	1.03	1.02	0.17	N	1	1			Dispensable
2350	-	24375574	-1	4240797	4241933	4	SO_4087	4240797	4241933	63	9	0.310447	1.04	1.02	0.13	N	1	1			Dispensable
2350	-	24375575	-1	4241935	4243242	3	SO_4088	4241935	4243242	69	12	0.491813	0.95	0.95	0.17	N	1	0			Dispensable
2350	-	24375576	-1	4243248	4244222	2	SO_4089	4243248	4244222	47	9	0.568528	1.04	0.97	0.3	N	1	0			Dispensable
2350	-	24375577	-1	4244212	4245633	1	SO_4090	4244212	4245633	81	18	0.849236	1.01	0.97	0.2	N	1	0			Dispensable
2351	tldD	24375578	-1	4245767	4247215	1	SO_4091	4245767	4247215	71	14	0.759246	0.99	1.02	0.23	N	1	1			Dispensable
2352	-	24375579	-1	4247355	4248203	3	SO_4092	4247355	4248203	48	7	0.532312	1.02	1.06	0.11	N	1	1			Dispensable
2352	-	24375580	-1	4248127	4252299	2	SO_4093	4248127	4252299	222	40	0.519687	1.01	1.03	0.18	N	1	0			Dispensable
2352	cafA	24375581	-1	4252299	4253765	1	SO_4094	4252299	4253765	76	19	0.914804	0.93	0.89	0.22	N	1	0			Dispensable
2353	maf	24375582	-1	4253941	4254525	4	SO_4095	4253941	4254525	35	10	0.954113	1.04	1.05	0.15	N	1	1			Dispensable
2354	mshQ	24375587	-1	4257520	4261293	2	SO_4100	4257520	4261293	240	76	1	0.98	0.96	0.19	N	1	1			Dispensable
2355	mshO	24375589	-1	4261731	4262579	1	SO_4102	4261731	4262579	60	14	0.919048	0.98	0.98	0.09	N	1	1			Dispensable
2356	mshC	24375591	-1	4263135	4263608	1	SO_4104	4263135	4263608	35	8	0.743085	1.02	1.03	0.19	N	1	0			Dispensable
2357	mshA	24375592	-1	4263793	4264308	1	SO_4105	4263793	4264308	42	12	0.919828	1.04	1.01	0.22	N	1	1			Dispensable
2358	mshB	24375593	-1	4264394	4265011	7	SO_4106	4264394	4265011	39	7	0.626075	1.02	1.13	0.22	N	1	1			Dispensable
2358	mshG	24375595	-1	4265609	4266829	5	SO_4108	4265609	4266829	64	16	0.907384	1.01	1.03	0.12	N	1	0			Dispensable
2358	mshE	24375596	-1	4266832	4268592	4	SO_4109	4266832	4268592	101	15	0.299103	1	1.08	0.36	N	1	0			Dispensable
2358	-	24375597	-1	4268589	4269878	3	SO_4110	4268589	4269878	65	17	0.951263	1.03	1.03	0.08	N	1	0			Dispensable
2358	mshL	24375599	-1	4270814	4272496	1	SO_4112	4270814	4272496	98	14	0.261437	1	1.06	0.2	N	1	0			Dispensable
2363	mshH	24375602	-1	4275178	4277073	1	SO_4116	4275178	4277073	109	24	0.816401	1	1.01	0.18	N	1	1			Dispensable
2366	-	24375607	-1	4279454	4280491	1	SO_4121	4279454	4280491	57	10	0.526854	1.05	1.02	0.08	N	1	1			Dispensable
2369	-	24375612	1	4285681	4285905	1	SO_4126	4285681	4285905	13	4	0.857837	1.05	1.03	0.06	N	1	1			Dispensable
2370	-	24375614	-1	4286103	4287038	3	SO_4128	4286103	4287038	60	9	0.286956	1.02	1.02	0.34	N	1	1			Dispensable
2370	-	24375615	-1	4287038	4287973	2	SO_4129	4287038	4287973	50	7	0.312463	0.95	0.91	0.27	N	1	0			Dispensable
2370	-	24375616	-1	4287991	4288455	1	SO_4130	4287991	4288455	20	7	0.984918	1.02	0.94	0.18	N	1	0			Dispensable
2371	-	24375617	1	4288941	4289693	1	SO_4131	4288941	4289693	51	11	0.764848	1.06	1.1	0.13	N	1	1			Dispensable
2377	-	24375625	1	4294980	4296524	1	SO_4139	4294980	4296524	97	23	0.876424	1.04	1.03	0.23	N	1	1			Dispensable
2378	-	24375626	-1	4296602	4297423	1	SO_4140	4296602	4297423	45	9	0.823833	1.02	1.02	0.18	N	1	1			Dispensable
2379	-	24375627	1	4297602	4298333	1	SO_4141	4297602	4298333	37	9	0.935342	0.96	0.95	0.14	N	1	1			Dispensable
2381	-	24375629	1	4299367	4301091	1	SO_4143	4299367	4301091	103	18	0.440373	1.02	1.03	0.11	N	1	1			Dispensable
2383	-	24375631	-1	4302768	4304270	1	SO_4145	4302768	4304270	97	20	0.669725	1.01	1.08	0.23	N	1	1			Dispensable
2384	-	24375632	1	4304534	4306183	1	SO_4146	4304534	4306183	105	31	0.998661	1	1.02	0.19	N	1	0			Dispensable
2384	-	24375633	1	4306186	4308270	2	SO_4147	4306186	4308270	134	34	0.992648	1	1.03	0.24	N	1	0			Dispensable
2384	-	24375635	1	4309601	4324663	4	SO_4149	4309601	4324663	360	79	0.989721	1.02	1.04	0.18	N	1	1			Dispensable
2386	-	24375636	1	4324796	4326070	1	SO_4150	4324796	4326070	63	10	0.548933	1.05	0.97	0.33	N	1	1			Dispensable
2387	-	24375637	-1	4326131	4327135	1	SO_4151	4326131	4327135	60	11	0.538844	0.97	0.95	0.16	N	1	1			Dispensable
2389	-	24375639	-1	4327776	4328912	1	SO_4153	4327776	4328912	60	17	0.987634	1.02	1	0.16	N	1	1			Dispensable
2391	-	24375641	-1	4330014	4331819	1	SO_4155	4330014	4331819	102	15	0.135771	1.06	1	0.2	N	1	1			Dispensable
2393	-	24375645	1	4333073	4333654	1	SO_4159	4333073	4333654	35	9	0.941666	0.98	1.01	0.1	N	1	1			Dispensable
2394	-	24375646	1	4333899	4335077	1	SO_4160	4333899	4335077	75	14	0.481845	0.97	1.02	0.25	N	1	1			Dispensable
2400	-	24375655	1	4341812	4343377	1	SO_4169	4341812	4343377	89	11	0.0458817	1	1.07	0.18	N	1	0			Dispensable
2400	-	24375656	1	4343403	4344113	2	SO_4170	4343403	4344113	43	10	0.824564	1.05	0.97	0.15	N	1	1			Dispensable
2401	-	24375659	-1	4345214	4346500	2	SO_4173	4345214	4346500	72	11	0.247424	1	1.02	0.27	N	1	0			Dispensable
2401	-	24375660	-1	4346500	4347420	1	SO_4174	4346500	4347420	59	9	0.475494	0.95	0.79	0.36	N	1	0			Dispensable
2402	-	24375662	1	4347715	4349448	1	SO_4176	4347715	4349448	94	21	0.855812	1	1.02	0.08	N	1	1			Dispensable
2403	-	24375663	-1	4349450	4349806	1	SO_4177	4349450	4349806	18	8	0.997783	1.02	0.99	0.12	N	1	1			Dispensable
2404	-	24375664	-1	4349988	4351043	2	SO_4178	4349988	4351043	62	13	0.683549	1.06	1.11	0.29	N	1	1			Dispensable
2404	-	24375665	-1	4351043	4352254	1	SO_4179	4351043	4352254	69	14	0.749411	1.03	1.05	0.15	N	1	0			Dispensable
2405	-	24375666	-1	4352368	4353756	1	SO_4180	4352368	4353756	86	15	0.273612	1.04	1.09	0.22	N	1	1			Dispensable
2408	-	24375672	-1	4357416	4357976	1	SO_4187	4357416	4357976	33	9	0.849283	1.16	1.15	0.13	N	1	1			Dispensable
2413	-	24375678	-1	4360866	4362239	1	SO_4193	4360866	4362239	67	10	0.202428	1.04	1.04	0.06	N	1	1			Dispensable
2414	-	24375679	-1	4362376	4363416	2	SO_4194	4362376	4363416	62	18	0.991683	1	1.01	0.18	N	1	1			Dispensable
2416	menG-2	24375682	1	4364881	4365366	1	SO_4197	4364881	4365366	29	7	0.776492	0.99	0.99	0.06	N	1	1			Dispensable
2418	-	24375691	1	4371908	4372711	8	SO_4206	4371908	4372711	55	12	0.560077	1.1	1.11	0.13	N	1	0			Dispensable
2418	-	24375692	1	4372704	4374581	9	SO_4207	4372704	4374581	144	33	0.743506	1	0.97	0.14	N	1	0			Dispensable
2419	-	24375695	-1	4376278	4376823	1	SO_4210	4376278	4376823	26	6	0.648129	1.04	1	0.11	N	1	0			Dispensable
2431	-	24375724	1	4417647	4418807	1	SO_4240	4417647	4418807	69	15	0.682854	0.99	0.97	0.12	N	1	1			Dispensable
2432	recQ	24375725	-1	4418789	4420612	1	SO_4241	4418789	4420612	94	12	0.162701	0.98	1.01	0.28	N	1	1			Dispensable
2434	rarD	24375727	1	4421545	4422429	1	SO_4243	4421545	4422429	53	9	0.282794	0.99	1.08	0.15	N	1	1			Dispensable
2437	radC	24375732	-1	4425276	4425953	1	SO_4248	4425276	4425953	36	11	0.935109	1	1.05	0.09	N	1	0			Dispensable
2439	-	24375736	1	4428521	4430509	1	SO_4252	4428521	4430509	126	28	0.918405	0.96	1.01	0.22	N	1	1			Dispensable
2443	-	24375741	1	4433260	4434123	1	SO_4257	4433260	4434123	39	8	0.897464	0.99	1.02	0.15	N	1	1			Dispensable
2444	-	24375742	1	4434306	4435187	1	SO_4258	4434306	4435187	60	16	0.899795	1.01	1.02	0.07	N	1	1			Dispensable
2446	-	24375744	1	4436455	4437174	1	SO_4260	4436455	4437174	37	7	0.640567	1.1	1.06	0.13	N	1	1			Dispensable
2447	-	24375745	1	4437386	4438036	1	SO_4261	4437386	4438036	48	9	0.401705	1.06	1.09	0.24	N	1	1			Dispensable
2448	-	24375746	-1	4438417	4438914	2	SO_4262	4438417	4438914	33	7	0.576233	1.03	1.02	0.09	N	1	1			Dispensable
2448	-	24375747	-1	4438911	4439615	1	SO_4263	4438911	4439615	50	10	0.561393	1.01	1.05	0.13	N	1	0			Dispensable
2449	hsdS-2	24375748	-1	4439626	4441113	3	SO_4264	4439626	4441113	107	26	0.863718	1.05	1.04	0.27	N	1	1			Dispensable
2449	hsdM-2	24375749	-1	4441110	4442723	2	SO_4265	4441110	4442723	89	23	0.988952	1.04	1.05	0.27	N	1	0			Dispensable
2449	-	24375750	-1	4442851	4443969	1	SO_4266	4442851	4443969	74	15	0.675772	1.06	1.05	0.12	N	1	0			Dispensable
2450	hsdR	24375751	-1	4444274	4447840	1	SO_4267	4444274	4447840	217	41	0.734422	1	1.03	0.23	N	1	1			Dispensable
2452	-	24375754	1	4449220	4450101	1	SO_4270	4449220	4450101	65	21	0.987431	1.05	1.06	0.17	N	1	1			Dispensable
2462	-	24375762	-1	4458969	4459724	1	SO_4280	4458969	4459724	44	8	0.674197	1.05	1.07	0.15	N	1	1			Dispensable
2466	motB	24375768	-1	4465816	4466643	2	SO_4286	4465816	4466643	62	12	0.317752	1.07	1.09	0.14	N	1	1			Dispensable
2470	-	24375777	1	4473891	4474442	1	SO_4295	4473891	4474442	30	7	0.784667	0.97	0.9	0.19	N	1	0			Dispensable
2471	-	24375780	1	4476754	4477428	2	SO_4298	4476754	4477428	30	6	0.650566	1.06	1.11	0.16	N	1	1			Dispensable
2474	-	24375784	1	4480919	4481587	1	SO_4302	4480919	4481587	30	10	0.967811	0.94	0.92	0.2	N	1	1			Dispensable
2476	-	24375786	-1	4482195	4482770	1	SO_4304	4482195	4482770	29	9	0.969965	1.07	1.05	0.09	N	1	1			Dispensable
2477	-	24375789	-1	4484559	4485179	4	SO_4307	4484559	4485179	37	6	0.60023	0.99	0.99	0.09	N	1	0			Dispensable
2478	cyaY	24375793	1	4487644	4487967	1	SO_4311	4487644	4487967	14	4	0.953838	0.76	0.85	0.19	N	1	1			Dispensable
2481	-	24375799	1	4495152	4503458	1	SO_4317	4495152	4503458	428	91	0.936331	1.02	1.02	0.15	N	1	0			Dispensable
2481	rtxB	24375800	1	4503564	4505744	2	SO_4318	4503564	4505744	129	20	0.407439	1.08	1.07	0.14	N	1	0			Dispensable
2481	-	24375801	1	4505665	4507119	3	SO_4319	4505665	4507119	88	23	0.953983	0.99	1	0.14	N	1	0			Dispensable
2481	aggA	24375802	1	4507146	4508561	4	SO_4320	4507146	4508561	84	17	0.723753	0.99	1.02	0.16	N	1	0			Dispensable
2481	-	24375804	1	4509182	4509889	6	SO_4322	4509182	4509889	45	11	0.884006	0.73	0.66	0.25	N	1	0			Dispensable
2481	-	24375805	1	4509898	4511817	7	SO_4323	4509898	4511817	121	32	0.991433	0.98	0.95	0.2	N	1	1			Dispensable
2482	-	24375806	1	4512635	4515265	1	SO_4324	4512635	4515265	178	40	0.889108	0.99	0.98	0.15	N	1	1			Dispensable
2489	-	24375815	1	4526146	4527507	1	SO_4334	4526146	4527507	87	13	0.207717	1.03	1.05	0.13	N	1	1			Dispensable
2491	-	24375818	1	4528777	4529277	1	SO_4337	4528777	4529277	27	9	0.939667	1.05	1.03	0.15	N	1	1			Dispensable
2492	-	24375820	1	4529617	4530981	1	SO_4339	4529617	4530981	81	14	0.442578	0.96	0.87	0.21	N	1	1			Dispensable
2493	-	24375821	-1	4531068	4531943	1	SO_4340	4531068	4531943	49	8	0.397026	1.08	1.09	0.08	N	1	1			Dispensable
2498	-	24375832	-1	4544347	4545663	1	SO_4351	4544347	4545663	75	12	0.165356	1.01	1.04	0.15	N	1	1			Dispensable
2502	-	24375837	-1	4548063	4550081	1	SO_4356	4548063	4550081	160	29	0.202509	1.09	1.09	0.17	N	1	1			Dispensable
2503	dmsB-2	24375838	-1	4550380	4550997	2	SO_4357	4550380	4550997	40	7	0.308307	0.97	1.01	0.18	N	1	1			Dispensable
2503	dmaA-2	24375839	-1	4551016	4553604	1	SO_4358	4551016	4553604	174	27	0.054202	1.05	1.04	0.2	N	1	0			Dispensable
2506	recG	24375845	1	4558251	4560317	1	SO_4364	4558251	4560317	95	13	0.158191	0.94	0.9	0.12	N	1	1			Dispensable
2508	-	24375847	1	4561760	4562500	1	SO_4366	4561760	4562500	33	9	0.959405	1.01	0.98	0.16	N	1	0			Dispensable
2508	-	24375848	1	4562493	4563344	2	SO_4367	4562493	4563344	44	10	0.787971	0.99	0.97	0.17	N	1	0			Dispensable
2508	-	24375852	1	4564385	4565749	6	SO_4371	4564385	4565749	69	10	0.313114	1.04	1.13	0.21	N	1	0			Dispensable
2508	-	24375854	1	4566149	4567933	8	SO_4373	4566149	4567933	76	13	0.46139	0.99	1.08	0.28	N	1	0			Dispensable
2508	-	24375857	1	4569923	4570753	11	SO_4376	4569923	4570753	41	11	0.979794	0.92	0.98	0.16	N	1	0			Dispensable
2508	-	24375858	1	4570753	4573257	12	SO_4377	4570753	4573257	140	20	0.112928	0.99	1	0.19	N	1	0			Dispensable
2508	-	24375860	1	4574573	4575325	14	SO_4379	4574573	4575325	42	8	0.705216	1.04	1.05	0.1	N	1	1			Dispensable
2509	-	24375861	1	4575430	4576647	1	SO_4380	4575430	4576647	56	12	0.705312	0.97	0.98	0.08	N	1	0			Dispensable
2509	fabF-2	24375864	1	4578026	4579288	4	SO_4383	4578026	4579288	63	10	0.362786	0.99	0.95	0.14	N	1	0			Dispensable
2510	-	24375866	1	4580321	4581676	1	SO_4385	4580321	4581676	107	14	0.132589	0.99	1.01	0.1	N	1	1			Dispensable
2512	-	24375868	1	4583032	4584534	1	SO_4387	4583032	4584534	121	18	0.195394	1	0.99	0.15	N	1	0			Dispensable
2512	-	24375869	1	4584567	4585250	2	SO_4388	4584567	4585250	40	8	0.71912	1.1	1.07	0.18	N	1	1			Dispensable
2517	-	24375879	-1	4591904	4592518	2	SO_4399	4591904	4592518	30	6	0.786772	1.1	1.11	0.08	N	1	0			Dispensable
2517	-	24375880	-1	4592515	4593471	1	SO_4400	4592515	4593471	59	15	0.901294	0.98	0.97	0.09	N	1	0			Dispensable
2518	rbn	24375881	-1	4593675	4594562	1	SO_4401	4593675	4594562	48	14	0.931208	0.94	0.9	0.23	N	1	1			Dispensable
2519	-	24375883	1	4594880	4595548	2	SO_4403	4594880	4595548	25	6	0.797399	1	1.03	0.13	N	1	1			Dispensable
2520	-	24375884	1	4595949	4597076	1	SO_4404	4595949	4597076	65	13	0.680766	0.96	0.94	0.13	N	1	1			Dispensable
2522	-	24375887	1	4599742	4600776	1	SO_4407	4599742	4600776	69	14	0.541212	1.06	1.08	0.13	N	1	1			Dispensable
2528	-	24375893	-1	4606608	4607744	2	SO_4413	4606608	4607744	59	9	0.498771	0.98	1.02	0.16	N	1	1			Dispensable
2534	-	24375904	1	4615800	4617107	1	SO_4425	4615800	4617107	68	18	0.955382	0.98	0.98	0.08	N	1	1			Dispensable
2535	-	24375906	-1	4619137	4619814	2	SO_4428	4619137	4619814	38	7	0.580192	1.01	0.96	0.16	N	1	0			Dispensable
2539	-	24375911	-1	4622568	4623170	1	SO_4433	4622568	4623170	43	8	0.336933	1.02	1	0.15	N	1	1			Dispensable
2543	-	24375916	1	4626642	4627016	1	SO_4438	4626642	4627016	32	8	0.877287	0.97	1.01	0.1	N	1	1			Dispensable
2544	-	24375917	1	4627121	4629589	1	SO_4439	4627121	4629589	138	34	0.827085	1.03	1.02	0.09	N	1	0			Dispensable
2544	-	24375918	1	4629550	4629975	2	SO_4440	4629550	4629975	35	9	0.825949	1.03	1.03	0.15	N	1	0			Dispensable
2546	-	24375923	1	4632770	4636195	1	SO_4445	4632770	4636195	242	46	0.375365	1	1.04	0.23	N	1	1			Dispensable
2547	-	24375924	-1	4636205	4637308	7	SO_4446	4636205	4637308	55	8	0.189516	0.96	0.99	0.28	N	1	1			Dispensable
2548	-	24375931	1	4641484	4643133	1	SO_4453	4641484	4643133	92	17	0.396115	1.08	1.07	0.07	N	1	1			Dispensable
2549	-	24375932	1	4643423	4645351	1	SO_4454	4643423	4645351	97	16	0.488471	0.97	0.98	0.09	N	1	1			Dispensable
2550	-	24375933	-1	4645427	4645783	2	SO_4455	4645427	4645783	23	6	0.843531	1.07	1.08	0.11	N	1	1			Dispensable
2551	-	24375935	-1	4646588	4648045	1	SO_4457	4646588	4648045	97	20	0.793489	1.01	1	0.1	N	1	1			Dispensable
2552	-	24375936	-1	4648354	4649193	1	SO_4458	4648354	4649193	39	7	0.55518	1.01	1	0.07	N	1	1			Dispensable
2556	-	24375943	1	4651842	4653941	1	SO_4465	4651842	4653941	112	22	0.785434	1.06	1.11	0.29	N	1	1			Dispensable
2557	-	24375944	-1	4654062	4656017	1	SO_4466	4654062	4656017	107	22	0.769302	0.99	0.98	0.17	N	1	1			Dispensable
2559	-	24375946	1	4656754	4657350	1	SO_4468	4656754	4657350	36	7	0.702123	0.97	0.89	0.21	N	1	1			Dispensable
2560	-	24375947	1	4657483	4658640	1	SO_4469	4657483	4658640	57	16	0.970026	1.04	1.05	0.2	N	1	1			Dispensable
2562	ntrB	24375949	1	4659592	4660638	1	SO_4471	4659592	4660638	53	9	0.48582	0.63	0.59	0.3	N	1	0			Dispensable
2565	-	24375953	-1	4663350	4664240	2	SO_4475	4663350	4664240	54	10	0.484039	1.09	1.12	0.13	N	1	1			Dispensable
2566	cpxR	24375955	1	4665126	4665812	1	SO_4477	4665126	4665812	41	10	0.903645	1.11	1.06	0.13	N	1	0			Dispensable
2567	-	24375957	-1	4667254	4669104	1	SO_4479	4667254	4669104	90	10	0.0810281	1.03	0.98	0.16	N	1	1			Dispensable
2569	-	24375959	-1	4671086	4671589	2	SO_4481	4671086	4671589	30	9	0.927872	1.03	0.92	0.22	N	1	1			Dispensable
[truncated: 2,857 more rows]
